# Supplementary material for: Genetic basis of photosynthetic responses to cold in two locally adapted populations of Arabidopsis thaliana
Source: J Exp Bot. 2017 Dec 28;69(3):699–709. doi: 10.1093/jxb/erx437 (PMC5853396; doi:10.1093/jxb/erx437)
Supplement: Supplementary Table S2 [file erx437_suppl_supplementary_table_s2.xls]

## Sheet: erx437_suppl_supplementary_tabl
Table S2. Candidate genes for photosynthesis(Psyn) QTL. For each Psyn QTL, genes (gene IDs, start position in bp, as well as Gene Ontology evidence codes and corresponding GO terms, TAIR v. 9) within the 95% credible intervals are listed. Multiple values in each field are delimited with a semicolon. Trait corresponds to which individual trait QTL overlaps a particular gene (Fv/Fm = maximal quantu…
QTL	Trait	Gene	Start (bp)	PredAASubstitutions	PredPremStopCodon	Log2ExprFoldChange	Goevidencecodes	Goterms
Psyn1:1	FvFm	AT1G02630	560610	yes			IEA; ISS	integral to membrane; nucleoside transmembrane transporter activity
Psyn1:1	FvFm	AT1G02640	564205	yes		-1.06	ISM; IEA; IDA; RCA; ISS	extracellular region; hydrolase activity
Psyn1:1	FvFm	AT1G02650	568704	yes			ISS; IEA; ISM	protein folding; heat shock protein binding; nucleus
Psyn1:1	FvFm	AT1G02660	571955	yes			ISS; ISM; IEA	lipid metabolic process; extracellular region; triglyceride lipase activity
Psyn1:1	FvFm	AT1G02670	576046	yes	yes		ISS; IEA; ISM	ATP binding; ATP binding; nucleus
Psyn1:1	FvFm	AT1G02690	584260	yes			ISM; IEA; RCA; ISS	cytoplasm; protein import into nucleus; DNA replication; intracellular protein transport
Psyn1:1	FvFm	AT1G02720	591826	yes			IEA; ISS; ISM	transferase activity
Psyn1:1	FvFm	AT1G02740	599416	yes			IEA; ISM	nucleus; nucleus
Psyn1:1	FvFm	AT1G02750	602497	yes			ISM; ISS; IEA; RCA	nucleus; response to water deprivation; intracellular; autophagy
Psyn1:1	FvFm	AT1G02770	604873	yes		-2.11	ISM; ND	nucleus; molecular; function
Psyn1:1	FvFm	AT1G02800	613216	yes			IEA; ISS; IEP; RCA; ISM; TAS	catalytic activity; hydrolase activity
Psyn1:1	FvFm	AT1G02810	618265	yes			IEA; ISS; ISM	cell wall modification; pectinesterase activity; extracellular region
Psyn1:1	FvFm	AT1G02813	620678	yes			RCA; ISM; ND	pollen exine formation; extracellular region; biological; process
Psyn1:1	FvFm	AT1G02830	625145	yes			IDA; IEA; ISM; ISS	cytosolic large ribosomal subunit; ribosome; chloroplast; ribosome
Psyn1:1	FvFm	AT1G02840	626741	yes			ISM; RCA; IDA; IEA; ISS; IPI	nucleus; mRNA splicing
Psyn1:1	FvFm	AT1G02850	630505	yes		3.68	ISS; IEA; ISM	hydrolase activity
Psyn1:1	FvFm	AT1G02880	642752	yes			IEA; ISS; ISM; IDA; IGI	thiamine metabolic process; thiamine metabolic process; cytoplasm; thiamine diphosphokinase activity; thiamine metabolic process
Psyn1:1	FvFm	AT1G02890	645092	yes			IEA; ISS; RCA	nucleoside-triphosphatase activity; ATPase activity; gravitropism
Psyn1:1	FvFm	AT1G02910	655577	yes			IMP; IDA; ISM; RCA	photosystem II oxygen evolving complex assembly; chloroplast; chloroplast; thylakoid membrane organization
Psyn1:1	FvFm	AT1G02930	661177	yes			IEP; IDA; ISM; ISS; NAS; TAS	defense response to bacterium; glutathione binding; cytoplasm; glutathione transferase activity; cytoplasm; toxin catabolic process
Psyn1:1	FvFm	AT1G02940	663079	yes		2.45	TAS; IDA; IEA; RCA; ISS; NAS; ISM	toxin catabolic process; mitochondrion; N-terminal protein myristoylation; toxin catabolic process; glutathione transferase activity; cytoplasm; cytoplasm
Psyn1:1	FvFm	AT1G02960	666872	yes			ISM	nucleus
Psyn1:1	FvFm	AT1G02965	671661	yes			ISM; ND	chloroplast; biological; process
Psyn1:1	FvFm	AT1G02980	677869	yes			IPI; IEA; IDA; ISS	protein binding; ubiquitin protein ligase binding; chloroplast envelope; SCF ubiquitin ligase complex
Psyn1:1	FvFm	AT1G02990	681396	yes			ISM; ND	nucleus; biological; process
Psyn1:1	FvFm	AT1G03000	687890	yes			IMP; ISM; IEA; IPI; ISS	protein import into peroxisome matrix; chloroplast; nucleoside-triphosphatase activity; protein binding; ATPase activity
Psyn1:1	FvFm	AT1G03020	698207			-3.22	IEA; ISS; RCA; ND	electron carrier activity; arsenate reductase (glutaredoxin) activity; anther development; cellular; component
Psyn1:1	FvFm	AT1G03030	701478	yes			ISM; IDA; ISS; IEA	cytoplasm; chloroplast; ATP binding; ATP binding
Psyn1:1	FvFm	AT1G03050	707726	yes			IEA; ISM	N-terminal protein myristoylation; nucleus
Psyn1:1	FvFm	AT1G03055	710018	yes			IMP; IGI; ISM; IDA; ND	secondary shoot formation; strigolactone biosynthetic process; nucleus; plastid; molecular; function
Psyn1:1	FvFm	AT1G03060	712473	yes			IDA; IMP; ISS; ISM	response to abscisic acid stimulus; trichome morphogenesis; signal transduction; nucleus
Psyn1:1	FvFm	AT1G03080	731704	yes			RCA; IDA; ND	positive regulation of flavonoid biosynthetic process; plasma membrane; biological; process
Psyn1:1	FvFm	AT1G03090	739679	yes			IEA; RCA; IDA; ISM	metabolic process; response to sucrose stimulus; cytosolic ribosome; mitochondrion
Psyn1:1	FvFm	AT1G03100	743885	yes			ISM; ND	mitochondrion; molecular; function
Psyn1:1	FvFm	AT1G03106	748102	yes			ISM; ND	mitochondrion; molecular; function
Psyn1:1	FvFm	AT1G03120	752271	yes			IDA; ISM; ISS; IMP	nucleolus; cytoplasm; nucleus; response to lithium ion
Psyn1:1	FvFm	AT1G03130	753307	yes			IDA; RCA; ISS; ISM; IEA; ND	chloroplast envelope; photosynthesis; photosynthesis; chloroplast; photosynthesis; molecular; function
Psyn1:1	FvFm	AT1G03160	761282	yes			RCA; IEA; IMP; IDA	iron-sulfur cluster assembly; thiamine biosynthetic process; thylakoid membrane organization; chloroplast membrane
Psyn1:1	FvFm	AT1G03170	769632	yes			ISM; ND; IMP	nucleus; molecular; function; regulation of meristem growth
Psyn1:1	FvFm	AT1G03190	775527	yes			IEA; IMP; RCA; IPI; ISM	nucleobase-containing compound metabolic process; response to heat; double-strand break repair via homologous recombination; protein binding; nucleus
Psyn1:1	FvFm	AT1G03210	782948	yes			ISM; IEA; ISS	nucleus; biosynthetic process; biosynthetic process
Psyn1:1	FvFm	AT1G03220	787122	yes		1.44	IEP; IDA; IEA; ISM	response to salt stress; membrane; aspartic-type endopeptidase activity; extracellular region
Psyn1:1	FvFm	AT1G03230	790091	yes			IEP; IDA; IEA; ISM	response to salt stress; cell wall; proteolysis; extracellular region
Psyn1:1	FvFm	AT1G03240	792222	yes			ND	biological; process
Psyn1:1	FvFm	AT1G03250	793353	yes			ISM; ND	nucleus; molecular; function
Psyn1:1	FvFm	AT1G03260	795532	yes			IDA; ISM	cytosol; plasma membrane
Psyn1:1	FvFm	AT1G03290	807396	yes			RCA; ND; ISM	N-terminal protein myristoylation; biological; process; extracellular region
Psyn1:1	FvFm	AT1G03300	811033	yes	yes		IDA; ISM; IEA; ND	nucleus; nucleus; RNA binding; biological; process
Psyn1:1	FvFm	AT1G03310	813471	yes			IDA; IEA; ISS; RCA; IMP; ISM	isoamylase activity; carbohydrate metabolic process; alpha-amylase activity; starch biosynthetic process; isoamylase activity; chloroplast
Psyn1:1	FvFm	AT1G03320	817027			-2.56	ND; ISM	biological; process; nucleus
Psyn1:1	FvFm	AT1G03350	822638	yes			ND; ISM	biological; process; cytoplasm
Psyn1:1	FvFm	AT1G03360	824537	yes			RCA; ISS	megagametogenesis; exonuclease activity
Psyn1:1	FvFm	AT1G03380	835785	yes			IEP; ND	response to starvation; molecular; function
Psyn1:1	FvFm	AT1G03400	842747	yes			IEA; ISM; ISS	oxidoreductase activity
Psyn1:1	FvFm	AT1G03410	844436	yes			IEA; ISM	oxidoreductase activity
Psyn1:1	FvFm	AT1G03445	854410	yes			RCA; ISM; IEA; IDA; IPI; IGI; ISS	lipid transport; nucleus; iron ion binding; nucleus; protein binding; brassinosteroid mediated signaling pathway; protein serine/threonine phosphatase activity
Psyn1:1	FvFm	AT1G03470	865915	yes		-1.53	IDA; ISM; ND	nuclear membrane; nucleus; molecular; function
Psyn1:1	FvFm	AT1G03475	869051	yes			IDA; RCA; IC; ISS; IEA; IGI; ISM	chloroplast stroma; methylglyoxal catabolic process to D-lactate; tetrapyrrole biosynthetic process; coproporphyrinogen oxidase activity; porphyrin-containing compound biosynthetic process; coproporphyrinogen oxidase activity; chloroplast
Psyn1:1	FvFm	AT1G03495	873184	yes	yes		ISS; IEA; ISM	transferase activity; transferase activity
Psyn1:1	FvFm	AT1G03510	876258	yes			ND; ISM	biological; process; mitochondrion
Psyn1:1	FvFm	AT1G03520	877862	yes			IEA; ISS; ISM	membrane; transferase activity
Psyn1:1	FvFm	AT1G03530	880496	yes			RCA; IEA; ISM; IDA	protein import into nucleus; snRNA pseudouridine synthesis; nucleus; plasmodesma
Psyn1:1	FvFm	AT1G03540	883782	yes			ND; ISM	biological; process; mitochondrion
Psyn1:1	FvFm	AT1G03560	890156	yes			ND; ISM	biological; process; mitochondrion
Psyn1:1	FvFm	AT1G03610	900887	yes			ND; ISM	molecular; function; nucleus
Psyn1:1	FvFm	AT1G03650	910023	yes			ISM; ISS; IEA	cytoplasm; metabolic process; N-acetyltransferase activity
Psyn1:1	FvFm	AT1G03670	914222	yes			ND	molecular; function
Psyn1:1	FvFm	AT1G03680	916819	yes			RCA; IDA; ISM; IEA; IEP; IGI	positive regulation of transcription
Psyn1:1	FvFm	AT1G03687	918299	yes		-1.22	ND	biological; process
Psyn1:1	FvFm	AT1G03700	920950	yes			ND	molecular; function
Psyn1:1	FvFm	AT1G03710	923426	yes			ISM; IEA	nucleus; cysteine-type endopeptidase inhibitor activity
Psyn1:1	FvFm	AT1G03720	924996	yes			IEA; ND	proteolysis; cellular; component
Psyn1:1	FvFm	AT1G03740	933512	yes			IEA; RCA; ISM; ISS	N-terminal protein myristoylation; response to molecule of bacterial origin; nucleus; kinase activity
Psyn1:1	FvFm	AT1G03750	937920	yes			IEA; IDA; ISS; ISM	ATP binding; membrane; helicase activity; nucleus
Psyn1:1	FvFm	AT1G03770	944595	yes			RCA; ISM; IMP; ISS; IGI; IPI; IEA; IDA	regulation of transcription
Psyn1:1	FvFm	AT1G03780	947644	yes			IDA; RCA; IMP; ISM	chloroplast envelope; regulation of G2/M transition of mitotic cell cycle; spindle assembly; nucleus
Psyn1:1	FvFm	AT1G03790	954525	yes			RCA; IEA; ISM; ISS; TAS; IDA; IMP	regulation of transcription
Psyn1:1	FvFm	AT1G03820	959869	yes			ND; ISM	molecular; function; chloroplast
Psyn1:1	FvFm	AT1G03830	962033	yes			ISS; ISM; IEA; RCA	immune response; nucleus; GTP binding; transcription factor import into nucleus
Psyn1:1	FvFm	AT1G03840	967503	yes		1.89	IPI; IEA; RCA; TAS; ISS; ISM; IDA	protein binding; zinc ion binding; regulation of transcription
Psyn1:1	FvFm	AT1G03870	982506	yes		-1.26	TAS; IDA; ISM	anchored to membrane; anchored to plasma membrane; plasma membrane
Psyn1:1	FvFm	AT1G03890	989198	yes			ND; ISM; IEA; ISS; IDA	biological; process; extracellular region; nutrient reservoir activity; nutrient reservoir activity; nutrient reservoir activity
Psyn1:1	FvFm	AT1G03905	993400			-1.28	IEA; ISM	nucleotide binding; plasma membrane
Psyn1:1	FvFm	AT1G03910	996115	yes			ND; RCA; IMP; ISM; IDA	molecular; function; protein maturation; embryo development ending in seed dormancy; nucleus; nucleus
Psyn1:1	FvFm	AT1G03930	1004769	yes			ISM; IEA; IDA; TAS; ISS	cytoplasm; protein serine/threonine kinase activity; protein serine/threonine/tyrosine kinase activity; signal transduction; kinase activity
Psyn1:1	FvFm	AT1G03940	1009542	yes		-2.33	ISS; IEA; ISM	transferase activity; transferase activity
Psyn1:1	FvFm	AT1G03960	1013715	yes			IEA; ISM; ND; ISS	calcium ion binding; nucleus; biological; process; calcium ion binding
Psyn1:1	FvFm	AT1G03970	1018100	yes			IEA; IDA; ISS; ISM	protein dimerization activity; sequence-specific DNA binding; sequence-specific DNA binding transcription factor activity; chloroplast
Psyn1:1	FvFm	AT1G03980	1018570	yes			ISS; IDA; IEA; ISM	phytochelatin biosynthetic process; phytochelatin biosynthetic process; glutathione gamma-glutamylcysteinyltransferase activity; chloroplast
Psyn1:1	FvFm	AT1G03982	1022251	yes			ND; ISM	molecular; function; nucleus
Psyn1:1	FvFm	AT1G03990	1024847	yes		1.07	IEA; IBA; ISS	flavin adenine dinucleotide binding; long-chain-alcohol oxidase activity; oxidoreductase activity
Psyn1:1	FvFm	AT1G04000	1028106	yes			ND; ISM	biological; process; nucleus
Psyn1:1	FvFm	AT1G04020	1036537	yes			RCA; IDA; ISM; IEA; IMP; ISS	histone H3-K9 methylation; DNA binding; nucleus; intracellular; leaf development; intracellular
Psyn1:1	FvFm	AT1G04050	1045598	yes			ISM; IEA; RCA; IDA	nucleus; histone lysine methylation; sepal formation; nucleolus
Psyn1:1	FvFm	AT1G04080	1051343	yes			IEA; IDA; ISM; IMP	RNA processing; cytosol; nucleus; regulation of timing of transition from vegetative to reproductive phase
Psyn1:1	FvFm	AT1G04090	1057151	yes		2.07	ND	biological; process
Psyn1:1	FvFm	AT1G04100	1059506	yes			ISM; IEP; RCA; IEA; TAS; ISS	nucleus; response to chitin; respiratory burst involved in defense response; regulation of transcription
Psyn1:1	FvFm	AT1G04110	1061457	yes		-1.15	IDA; RCA; ISS; IEA; IMP; ISM; IBA	external side of plasma membrane; regulation of cell proliferation; proteolysis; identical protein binding; regulation of cell proliferation; extracellular region; serine-type endopeptidase activity
Psyn1:1	FvFm	AT1G04130	1073427	yes			ISM; IPI	cytoplasm; Hsp90 protein binding
Psyn1:1	FvFm	AT1G04140	1075543	yes			RCA; ND; ISS	protein glycosylation; biological; process; nucleotide binding
Psyn1:1	FvFm	AT1G04150	1081208	yes			ND	biological; process
Psyn1:1	FvFm	AT1G04160	1086495	yes			RCA; IEA; IGI; ISS; ISM; TAS	actin filament-based movement; ATP binding; root hair elongation; motor activity; nucleus; actin filament-based movement
Psyn1:1	FvFm	AT1G04170	1096946	yes			RCA; IDA; ISS; IEA; ISM	pyrimidine ribonucleotide biosynthetic process; cytosol; translation factor activity
Psyn1:1	FvFm	AT1G04171	1100444	yes			ISM; ND	mitochondrion; molecular; function
Psyn1:1	FvFm	AT1G04180	1104623	yes			IEA; ISS	NADP binding; monooxygenase activity
Psyn1:1	FvFm	AT1G04190	1106428	yes			RCA; ISM; IDA; ND	histone lysine methylation; nucleus; cytosol; biological; process
Psyn1:1	FvFm	AT1G04200	1109482	yes			ND; ISM; RCA; IEA	molecular; function; nucleus; positive regulation of cell proliferation; N-terminal protein myristoylation
Psyn1:1	FvFm	AT1G04210	1114405	yes			IEA; ISS; ISM	transferase activity
Psyn1:1	FvFm	AT1G04220	1119699	yes			IEA; RCA; IMP; ISM; IEP; IDA	membrane; response to UV; suberin biosynthetic process; nucleus; response to osmotic stress; fatty acid elongase activity
Psyn1:1	FvFm	AT1G04230	1125518	yes			ND; ISM	molecular; function; nucleus
Psyn1:1	FvFm	AT1G04240	1128188	yes			IMP; IPI; ISS; IEA; RCA; ISM; IEP	response to auxin stimulus; protein binding; sequence-specific DNA binding transcription factor activity; regulation of transcription
Psyn1:1	FvFm	AT1G04260	1140528	yes			IPI; ISM; RCA; TAS; IDA	protein binding; cytoplasm; intra-Golgi vesicle-mediated transport; spread of virus in multicellular host; endoplasmic reticulum
Psyn1:1	FvFm	AT1G04280	1143436	yes			IEA; ISM; IDA	kinase activity; nucleus; membrane
Psyn1:1	FvFm	AT1G04300	1148659	yes			ISM; ND; RCA	nucleus; molecular; function; gravitropism
Psyn1:1	FvFm	AT1G04310	1154764	yes		1.22	IEA; IDA; ISS; TAS; IPI; ISM	phosphorelay sensor kinase activity; endoplasmic reticulum; protein histidine kinase activity; protein serine/threonine kinase activity; protein binding; extracellular region
Psyn1:1	FvFm	AT1G04340	1163097	yes			ND; ISM	molecular; function; chloroplast
Psyn1:1	FvFm	AT1G04360	1167457	yes			ISM; IEA; ISS	nucleus; zinc ion binding; zinc ion binding
Psyn1:1	FvFm	AT1G04390	1179363	yes			RCA; ND; ISM	proximal/distal pattern formation; biological; process; chloroplast
Psyn1:1	FvFm	AT1G04400	1185550	yes			IGI; IDA; IMP; IPI; RCA; IEA; ISM; IEP; ISS	response to water deprivation; nucleus; chromatin remodeling; protein binding; hydrogen peroxide catabolic process; DNA repair; nucleus; response to light stimulus; blue light photoreceptor activity
Psyn1:1	FvFm	AT1G04420	1191608	yes			IDA; RCA; ISS; ISM	chloroplast envelope; isopentenyl diphosphate biosynthetic process
Psyn1:1	FvFm	AT1G04445	1207344	yes			ND; ISS; IEA	biological; process; nucleic acid binding; intracellular
Psyn1:1	FvFm	AT1G04470	1211049	yes			ND	molecular; function
Psyn1:1	FvFm	AT1G04490	1217948	yes			ND; ISM	molecular; function; nucleus
Psyn1:1	FvFm	AT1G04500	1221433	yes			ND; ISM; RCA	biological; process; nucleus; plant-type cell wall modification
Psyn1:1	FvFm	AT1G04530	1234176	yes			ISM	nucleus
Psyn1:1	FvFm	AT1G04540	1237256	yes		1.02	ND; IDA	biological; process; membrane
Psyn1:1	FvFm	AT1G04570	1246728	yes			ISS	transport
Psyn1:1	FvFm	AT1G04580	1252122	yes		5.52	IEA; TAS; ISS; IMP; IDA; ISM	iron ion binding; cytosol; aldehyde oxidase activity; glucosinolate metabolic process; benzaldehyde dehydrogenase (NAD+) activity; nucleus
Psyn1:1	FvFm	AT1G04590	1258577	yes		-1.19	RCA; ISM; ND	mitotic cell cycle; chloroplast; molecular; function
Psyn1:1	FvFm	AT1G04600	1262123	yes			ISS; IEA; RCA; TAS; ISM	myosin complex; myosin complex; peroxisome localization; actin filament-based movement; Golgi apparatus
Psyn1:1	FvFm	AT1G04610	1279388	yes			IEA; IMP; ISM	oxidation-reduction process; auxin biosynthetic process; nucleus
Psyn1:1	FvFm	AT1G04625	1287831	yes			IEA; ND	nucleic acid binding; biological; process
Psyn1:1	FvFm	AT1G04640	1292080	yes			IEA; IDA; RCA; IGI; ISM	octanoyltransferase activity; protein lipoylation; nucleotide metabolic process; lipoate metabolic process; cytoplasm
Psyn1:1	FvFm	AT1G04650	1294893	yes			ND	cellular; component
Psyn1:1	FvFm	AT1G04660	1300486			-1.15	ND	molecular; function
Psyn1:1	FvFm	AT1G04680	1303529	yes		-1.06	RCA; ISM; IDA; ISS; ND	root morphogenesis; extracellular region; membrane; pectate lyase activity; biological; process
Psyn1:1	FvFm	AT1G04684	1310430	yes	yes		ND; ISM	biological; process; mitochondrion
Psyn1:1	FvFm	AT1G04700	1316254	yes			IEA; ISS; ISM; IDA	protein serine/threonine kinase activity; protein serine/threonine/tyrosine kinase activity; plasma membrane; cytosol
Psyn1:1	FvFm	AT1G04710	1321904	yes		1.3	IEA; IDA; ISS; ISM	metabolic process; vacuole; acetyl-CoA C-acyltransferase activity; mitochondrion
Psyn1:1	FvFm	AT1G04770	1336371	yes			IMP	chloroplast organization
Psyn1:1	FvFm	AT1G04780	1340669	yes			ND; ISM; IDA	biological; process; nucleus; plasma membrane
Psyn1:1	FvFm	AT1G04790	1345036	yes			IEA; RCA; ISS; ISM	zinc ion binding; protein import into peroxisome matrix; zinc ion binding; nucleus
Psyn1:1	FvFm	AT1G04810	1350180	yes			TAS; IEA; IDA; RCA; ISM; ISS	ubiquitin-dependent protein catabolic process; regulation of protein catabolic process; cytosol; double-strand break repair; chloroplast; proteasome regulatory particle
Psyn1:1	FvFm	AT1G04840	1362867	yes			ND; ISM	molecular; function; chloroplast
Psyn1:1	FvFm	AT1G04890	1380382	yes			ISM; ND	cytoplasm; molecular; function
Psyn1:1	FvFm	AT1G04900	1383841	yes			ISM; ND	mitochondrion; molecular; function
Psyn1:1	FvFm	AT1G04910	1387871	yes			IDA; ISM; ND	Golgi apparatus; transferase activity
Psyn1:1	FvFm	AT1G04930	1396293	yes	yes		ISM	nucleus
Psyn1:1	FvFm	AT1G04950	1403085	yes			RCA; ISS; IEA; ISM; IMP	photoperiodism
Psyn1:1	FvFm	AT1G04970	1411170	yes			IDA; ISS; IEA; ISM; ND	vacuolar membrane; lipid binding; lipid binding; extracellular region; biological; process
Psyn1:1	FvFm	AT1G04980	1413644	yes			RCA; IEP; IEA; ISS; IDA; ISM	systemic acquired resistance; response to endoplasmic reticulum stress; glycerol ether metabolic process; protein disulfide isomerase activity; endoplasmic reticulum; chloroplast
Psyn1:1	FvFm	AT1G04985	1416343	yes			ISM; ND	mitochondrion; molecular; function
Psyn1:1	FvFm	AT1G04990	1419080	yes			IEA; ISM; ND; RCA; ISS	nucleic acid binding; nucleus; biological; process; circadian rhythm; nucleic acid binding
Psyn1:1	FvFm	AT1G05020	1435254	yes			IEA; IPI; ISM	clathrin binding; protein binding; nucleus
Psyn1:1	FvFm	AT1G05030	1438152	yes			ISS; IEA; ISM	sugar:hydrogen symporter activity; membrane; plasma membrane
Psyn1:1	FvFm	AT1G05040	1447369	yes			ISM; ND	nucleus; molecular; function
Psyn1:1	FvFm	AT1G05100	1469610	yes			IEA; ISS	ATP binding; kinase activity
Psyn1:1	FvFm	AT1G05140	1482548	yes			RCA; IDA; ISS; ISM; IEA	photosystem II assembly; chloroplast; proteolysis; plasma membrane; proteolysis
Psyn1:1	FvFm	AT1G05150	1484067	yes			ISM; IDA; RCA; ISS; ND	nucleus; plasma membrane; methionine biosynthetic process; calcium ion binding; biological; process
Psyn1:1	FvFm	AT1G05160	1487378	yes			IEA; IDA; TAS; ISS	iron ion binding; ent-kaurenoate oxidase activity; gibberellin biosynthetic process; oxygen binding
Psyn1:1	FvFm	AT1G05170	1491111	yes			ISS; IEA; ISM	transferase activity
Psyn1:1	FvFm	AT1G05180	1498114	yes			IGI; RCA; ISS; IMP; NAS; ISM; IEA; IDA	response to cytokinin stimulus; photomorphogenesis; small protein activating enzyme activity; response to water deprivation; auxin homeostasis; plasma membrane; nucleotide binding; small protein activating enzyme activity
Psyn1:1	FvFm	AT1G05200	1504960	yes			IDA; NAS; IMP; IEP; ISM; RCA; ISS; IPI	calcium ion transport; cellular calcium ion homeostasis; cellular response to amino acid stimulus; cellular response to cold; extracellular region; cellular cation homeostasis; intracellular ligand-gated ion channel activity; protein binding
Psyn1:1	FvFm	AT1G05260	1529767	yes			RCA; IMP; IDA; IEA; IEP; ISS; ISM	cellular response to iron ion starvation; response to desiccation; peroxidase activity; heme binding; response to cold; peroxidase activity; extracellular region
Psyn1:1	FvFm	AT1G05270	1531641	yes			ISM; IDA; ND	plasma membrane; integral to mitochondrial outer membrane; biological; process
Psyn1:1	FvFm	AT1G05280	1535444	yes			ND; ISS	biological; process; transferase activity
Psyn1:1	FvFm	AT1G05290	1539152	yes			TAS; ISM; ISS	regulation of transcription
Psyn1:1	FvFm	AT1G05300	1545106	yes		1.03	ISS; ISM; IEA; RCA	cation transport; plasma membrane; transmembrane transport; oligopeptide transport
Psyn1:1	FvFm	AT1G05310	1550543	yes			ISM; IEA; ISS	extracellular region; pectinesterase activity; pectinesterase activity
Psyn1:1	FvFm	AT1G05320	1553603	yes			ND; ISM	molecular; function; cytoplasm
Psyn1:1	FvFm	AT1G05340	1558844			1.43	ISM; ND; RCA; IDA	nucleus; biological; process; response to chitin; nucleus
Psyn1:1	FvFm	AT1G05370	1569192	yes			ND; ISM	biological; process; nucleus
Psyn1:1	FvFm	AT1G05380	1576863	yes			ISS; IEA; ISM; IC	regulation of transcription
Psyn1:1	FvFm	AT1G05420	1590073			-1.29	IDA; ISM	negative regulation of transcription
Psyn1:1	FvFm	AT1G05430	1594057	yes			ND	biological; process
Psyn1:1	FvFm	AT1G05440	1596007	yes		-1.2	RCA; ISM; IEA	chromatin silencing by small RNA; nucleus; ergosterol biosynthetic process
Psyn1:1	FvFm	AT1G05450	1599911	yes			ND; TAS; ISM	biological; process; anchored to membrane; mitochondrion
Psyn1:1	FvFm	AT1G05460	1601148	yes			IMP; IPI; ISS; ISM	virus induced gene silencing; protein binding; RNA helicase activity; cytoplasm
Psyn1:1	FvFm	AT1G05490	1618602	yes			IEA; ISM	nucleic acid binding; nucleus
Psyn1:1	FvFm	AT1G05530	1636496	yes			ISS; IDA; IEA; ISM	UDP-glycosyltransferase activity; abscisic acid glucosyltransferase activity; transferase activity
Psyn1:1	FvFm	AT1G05540	1639286			-1	ISM; ND	mitochondrion; molecular; function
Psyn1:1	FvFm	AT1G05550	1641098	yes		-1.98	ND	cellular; component
Psyn1:1	FvFm	AT1G05560	1645498	yes		1.56	TAS; ISS; IDA; RCA; ISM; IEP; IPI; IEA	cell plate formation involved in plant-type cell wall biogenesis; UDP-glycosyltransferase activity; phragmoplast; response to cyclopentenone; chloroplast; response to salicylic acid stimulus; protein binding; metabolic process
Psyn1:1	FvFm	AT1G05575	1661691			1.19	IMP; ND; RCA; IEP; IDA	anaerobic respiration; molecular; function; respiratory burst involved in defense response; anaerobic respiration; endoplasmic reticulum
Psyn1:1	FvFm	AT1G05580	1665433	yes			NAS; IGI; IEA; ISM; ISS; IDA; IC	monovalent cation:hydrogen antiporter activity; pollen tube guidance; solute:hydrogen antiporter activity; plasma membrane; sodium ion transmembrane transport; endoplasmic reticulum; cation transport
Psyn1:1	FvFm	AT1G05600	1672099	yes			ISM; ND	mitochondrion; biological; process
Psyn1:1	FvFm	AT1G05610	1673861	yes			ISS; IEA; ISM; RCA	glucose-1-phosphate adenylyltransferase activity; transferase activity; chloroplast; photorespiration
Psyn1:1	FvFm	AT1G05620	1679158	yes			IDA; ISM; IMP; ISS; IEP	cytosol; cytoplasm; inosine nucleosidase activity; hydrolase activity; leaf senescence
Psyn1:1	FvFm	AT1G05630	1682318	yes			ISM; IMP; IDA; IEP; RCA; IEA	cytoplasm; response to nutrient; inositol phosphate dephosphorylation; response to wounding; pollen tube growth; phosphatidylinositol phosphorylation
Psyn1:1	FvFm	AT1G05650	1690264	yes			ISS; IEA; ISM	carbohydrate metabolic process; polygalacturonase activity; extracellular region
Psyn1:1	FvFm	AT1G05660	1694286	yes			IEA; ISM; ISS	polygalacturonase activity; extracellular region; polygalacturonase activity
Psyn1:1	FvFm	AT1G05670	1697583	yes			ISM; ISS	mitochondrion; transferase activity
Psyn1:1	FvFm	AT1G05680	1703092	yes		3.72	ND; IMP; IEP; RCA; ISS; IEA; IDA	cellular; component; indolebutyric acid metabolic process; cellular response to water deprivation; toxin catabolic process; UDP-glycosyltransferase activity; transferase activity
Psyn1:1	FvFm	AT1G05700	1709796	yes			IEA; ISM; ISS; RCA	protein phosphorylation; plasma membrane; kinase activity; oligopeptide transport
Psyn1:1	FvFm	AT1G05770	1725388	yes		1.81	ND	cellular; component
Psyn1:1	FvFm	AT1G05790	1732871	yes			RCA; ISS; ISM; IEA	fatty acid beta-oxidation; lipid metabolic process; plasma membrane; lipid metabolic process
Psyn1:1	FvFm	AT1G05805	1744773	yes			TAS; ISM; ISS; IDA	regulation of transcription
Psyn1:1	FvFm	AT1G05820	1749682	yes			IEA; ISM; ISS	aspartic-type endopeptidase activity; plasma membrane; proteolysis
Psyn1:1	FvFm	AT1G05830	1754244	yes			ISS; ISM; IEA; IMP	regulation of transcription
Psyn1:1	FvFm	AT1G05870	1771528	yes			ISM; ND; IEA	nucleus; molecular; function; N-terminal protein myristoylation
Psyn1:1	FvFm	AT1G05880	1775643	yes			IEA; RCA; ISM; IEP	nucleic acid binding; transcription factor import into nucleus; nucleus; cellular response to hypoxia
Psyn1:1	FvFm	AT1G05920	1796778	yes			IEA; ISM	regulation of transcription
Psyn1:1	FvFm	AT1G05940	1801162	yes			IEA; RCA; IDA; ISM; ISS	transmembrane transport; protein import into peroxisome matrix; vacuolar membrane; chloroplast; cationic amino acid transmembrane transporter activity
Psyn1:1	FvFm	AT1G05950	1804573			-1.32	RCA; ISM; ND	histone H3-K9 methylation; nucleus; molecular; function
Psyn1:1	FvFm	AT1G06000	1820308	yes			ISS; ISM; RCA; IEA; IDA	transferase activity
Psyn1:1	FvFm	AT1G06050	1830605	yes			ND; ISM	biological; process; nucleus
Psyn1:1	FvFm	AT1G06070	1834829	yes			RCA; IEA; ISM; ISS	endoplasmic reticulum unfolded protein response; regulation of transcription
Psyn1:1	FvFm	AT1G06080	1843568			-1.7	RCA; IDA; IMP; ISS; IEA	fatty acid biosynthetic process; endoplasmic reticulum membrane; very long-chain fatty acid biosynthetic process; oxidoreductase activity; oxidoreductase activity
Psyn1:1	FvFm	AT1G06090	1847883	yes		-2.92	ISS; IEA; ND	oxidoreductase activity; oxidoreductase activity
Psyn1:1	FvFm	AT1G06100	1851530	yes		-1.09	RCA; IEA; ISS; ISM	fatty acid biosynthetic process; lipid metabolic process; oxidoreductase activity; mitochondrion
Psyn1:1	FvFm	AT1G06110	1853077	yes			ISM; IPI; ND; RCA	nucleus; SCF ubiquitin ligase complex; biological; process; methylglyoxal catabolic process to D-lactate
Psyn1:1	FvFm	AT1G06120	1855943	yes			IEA; ISS	oxidation-reduction process; oxidoreductase activity
Psyn1:1	FvFm	AT1G06137	1863544	yes			ND; ISM	biological; process; mitochondrion
Psyn1:1	FvFm	AT1G06140	1864796	yes			ND; ISM; IMP	molecular; function; mitochondrion; mitochondrial mRNA modification
Psyn1:1	FvFm	AT1G06150	1868987	yes			ISM; ISS	chloroplast; sequence-specific DNA binding transcription factor activity
Psyn1:1	FvFm	AT1G06160	1883004	yes		1.76	IMP; TAS; ISM; IEA; RCA; IEP; ISS	jasmonic acid and ethylene-dependent systemic resistance; regulation of transcription
Psyn1:1	FvFm	AT1G06170	1884981	yes			ISS; TAS; ISM	sequence-specific DNA binding transcription factor activity; regulation of transcription
Psyn1:1	FvFm	AT1G06180	1889408	yes			IEP; ISM; ISS; IEA	response to gibberellin stimulus; nucleus; regulation of transcription
Psyn1:1	FvFm	AT1G06220	1899964	yes			IMP; IEA; IDA; ISM; ISS	regulation of embryo sac egg cell differentiation; GTPase activity; cell wall; cytoplasm; translation elongation factor activity
Psyn1:1	FvFm	AT1G06225	1905975	yes			RCA; ISS; ISM	apoplast; receptor binding; extracellular region
Psyn1:1	FvFm	AT1G06230	1907089	yes			IMP; ISS; RCA; ND	DNA mediated transformation; DNA binding; nuclear-transcribed mRNA catabolic process; cellular; component
Psyn1:1	FvFm	AT1G06260	1916430	yes			IDA; IEA; ISS; ISM	apoplast; cysteine-type peptidase activity; cysteine-type peptidase activity; extracellular region
Psyn1:1	FvFm	AT1G06310	1926791	yes			IEA; ISS	oxidoreductase activity
Psyn1:1	FvFm	AT1G06330	1931671	yes			ISS; IEA; ISM	copper ion binding; metal ion binding; cytoplasm
Psyn1:1	FvFm	AT1G06340	1933284	yes			IEA; ND; ISM	RNA binding; biological; process; nucleus
Psyn1:1	FvFm	AT1G06360	1938963	yes			ISM; ISS; IEA	mitochondrion; oxidoreductase activity; oxidoreductase activity
Psyn1:1	FvFm	AT1G06390	1946788	yes			RCA; ISS; IEA; IPI; IDA; IMP	regulation of transport; protein serine/threonine kinase activity; protein serine/threonine kinase activity; brassinosteroid mediated signaling pathway; protein autophosphorylation; hyperosmotic salinity response
Psyn1:1	FvFm	AT1G06430	1960058	yes			IEA; IDA; ISS; TAS; ISM	membrane; membrane; ATP-dependent peptidase activity; PSII associated light-harvesting complex II catabolic process; mitochondrion
Psyn1:1	FvFm	AT1G06450	1965840	yes			ISS; IEA	RNA modification; nucleus
Psyn1:1	FvFm	AT1G06460	1967087	yes			IDA; ISS; RCA	peroxisome; response to heat; starch biosynthetic process
Psyn1:1	FvFm	AT1G06475	1973834			-1.37	ND; ISS	molecular; function; membrane
Psyn1:1	FvFm	AT1G06490	1978762	yes			IEA; ISS; ISM; RCA; IMP	1
Psyn1:1	FvFm	AT1G06500	1989479	yes			ISM; ND	chloroplast; biological; process
Psyn1:1	FvFm	AT1G06510	1992333	yes			ISM; ND; IDA	nucleus; molecular; function; chloroplast
Psyn1:1	FvFm	AT1G06520	1993978	yes			IMP; ISS; RCA; IEP; IDA; IEA; ISM	pollen sperm cell differentiation; metabolic process; phosphatidylglycerol biosynthetic process; response to karrikin; mitochondrion; metabolic process; mitochondrion
Psyn1:1	FvFm	AT1G06530	2001594	yes			IDA; IMP	mitochondrion; mitochondrion organization
Psyn1:1	FvFm	AT1G06550	2003627	yes			ISS; IEA; IEP; ISM	3-hydroxyisobutyryl-CoA hydrolase activity; catalytic activity; response to karrikin; cytoplasm
Psyn1:1	FvFm	AT1G06560	2007615	yes			IEA	RNA binding
Psyn1:1	FvFm	AT1G06580	2014003	yes			ISM; ND	mitochondrion; biological; process
Psyn1:1	FvFm	AT1G06590	2016308	yes			RCA; ND; ISM	regulation of cell division; biological; process; nucleus
Psyn1:1	FvFm	AT1G06630	2027739	yes	yes		ISM; ND	nucleus; biological; process
Psyn1:1	FvFm	AT1G06645	2034156	yes			IEA; ISM	oxidation-reduction process; cytoplasm
Psyn1:1	FvFm	AT1G06660	2037311	yes			IMP; IEP; ND; ISM	male meiosis II; regulation of transcription
Psyn1:1	FvFm	AT1G06670	2040433	yes			IDA; IEA; ISS; ISM	DNA binding; helicase activity; DNA metabolic process; cytoplasm
Psyn1:1	FvFm	AT1G06700	2052481	yes			IEA; IDA; ISS; IPI	protein phosphorylation; plasma membrane; kinase activity; protein kinase binding
Psyn1:1	FvFm	AT1G06710	2057279	yes			ISM	mitochondrion
Psyn1:1	FvFm	AT1G06720	2060444	yes			RCA; IEA; ISM	mRNA export from nucleus; ribosome biogenesis; nucleus
Psyn1:1	FvFm	AT1G06750	2072979	yes			RCA; IEA; ISM	pollen tube growth; kinase activity; nucleus
Psyn1:1	FvFm	AT1G06800	2089417	yes			IEA; IDA; ISM; ISS	lipid metabolic process; chloroplast; chloroplast; lipid metabolic process
Psyn1:1	FvFm	AT1G06820	2092946	yes			IEA; IGI; IMP; IBA; TAS; ISM	electron carrier activity; carotenoid biosynthetic process; etioplast organization; chloroplast; carotenoid biosynthetic process; chloroplast
Psyn1:1	FvFm	AT1G06870	2108593	yes			ISM; ISS; IEA	chloroplast; membrane; serine-type peptidase activity
Psyn1:1	FvFm	AT1G06900	2114927	yes			IDA; IEA; ISS; ISM	cytosol; metalloendopeptidase activity; metalloendopeptidase activity; cytoplasm
Psyn1:1	FvFm	AT1G06910	2120991	yes			IEA; IEP; ISS	DNA binding; response to jasmonic acid stimulus; sequence-specific DNA binding transcription factor activity
Psyn1:1	FvFm	AT1G06920	2124854	yes			IDA; IMP; ISM	negative regulation of transcription
Psyn1:1	FvFm	AT1G06923	2126749	yes			ISM	mitochondrion
Psyn1:1	FvFm	AT1G06925	2127704	yes			ND; ISM	biological; process; nucleus
Psyn1:1	FvFm	AT1G06950	2130142	yes			IDA; IPI; TAS; RCA; ISM; IMP	chloroplast envelope; protein binding; Tic complex; protein targeting to chloroplast; chloroplast; chloroplast organization
Psyn1:1	FvFm	AT1G06960	2135851	yes			ISM; IEA; ISS; IDA	nucleus; nucleic acid binding; RNA binding; U2 snRNP
Psyn1:1	FvFm	AT1G06970	2138109	yes			IEA; ISS; ISM; RCA; NAS; IC	integral to membrane; sodium ion transmembrane transport; plasma membrane; sodium ion transport; monovalent cation:hydrogen antiporter activity; cation transport
Psyn1:1	FvFm	AT1G06980	2143031	yes			ND	biological; process
Psyn1:1	FvFm	AT1G06990	2148387	yes			ISM; IEA; ISS	extracellular region; hydrolase activity
Psyn1:1	FvFm	AT1G07020	2155213	yes			ND; ISM	biological; process; nucleus
Psyn1:1	FvFm	AT1G07025	2157658	yes	yes		ISS; RCA; ISM	transport; purine nucleobase transport; mitochondrion
Psyn1:1	FvFm	AT1G07030	2158420	yes			ISM; ISS; IEA; RCA	mitochondrion; mitochondrial inner membrane; transmembrane transport; proline transport
Psyn1:1	FvFm	AT1G07060	2167107	yes			ISM; IGI; ND	mitochondrion; meiosis; molecular; function
Psyn1:1	FvFm	AT1G07080	2169982	yes			ISS; IDA; ISM; ND	catalytic activity; vacuole; extracellular region; biological; process
Psyn1:1	FvFm	AT1G07120	2184759	yes			ISM; ND; IDA	chloroplast; biological; process; chloroplast envelope
Psyn1:1	FvFm	AT1G07135	2189928	yes			RCA; TAS; ND	response to wounding; anchored to membrane; biological; process
Psyn1:1	FvFm	AT1G07150	2194279	yes			IEA; ISS; ISM	protein phosphorylation; kinase activity; nucleus
Psyn1:1	FvFm	AT1G07160	2197908	yes		1.86	IEA; ISM; ISS	protein serine/threonine phosphatase complex; chloroplast; protein serine/threonine phosphatase activity
Psyn1:1	FvFm	AT1G07170	2200134			-1.67	ISM; ISS; ND	nucleus; mRNA splicing
Psyn1:1	FvFm	AT1G07175	2202330	yes			ND; ISM	molecular; function; extracellular region
Psyn1:1	FvFm	AT1G07180	2204320	yes			RCA; IMP; IDA; IEA; IEP; ISS; ISM	myo-inositol hexakisphosphate biosynthetic process; NADH dehydrogenase activity; mitochondrion; oxidoreductase activity; cellular response to light stimulus; NADH dehydrogenase activity; mitochondrion
Psyn1:1	FvFm	AT1G07200	2208719	yes			ISS; ISM; ND	ATP binding; cytoplasm; biological; process
Psyn1:1	FvFm	AT1G07220	2216925	yes			ND	biological; process
Psyn1:1	FvFm	AT1G07230	2220253	yes			ISS; IEA; ISM	hydrolase activity
Psyn1:1	FvFm	AT1G07240	2223691	yes			IEA; ISS; IDA; ND	metabolic process; transferase activity
Psyn1:1	FvFm	AT1G07250	2225900	yes			ISS; IDA; IEA; ND	transferase activity
Psyn1:1	FvFm	AT1G07260	2227594	yes		1.58	IEA; IDA; ISS; RCA; ND	metabolic process; quercetin 3-O-glucosyltransferase activity; UDP-glycosyltransferase activity; ethylene mediated signaling pathway; cellular; component
Psyn1:1	FvFm	AT1G07270	2229757	yes			ISS; IPI; IEA; ISM	regulation of cell cycle; protein binding; ATP binding; nucleus
Psyn1:1	FvFm	AT1G07280	2238087	yes			RCA; ND	starch biosynthetic process; biological; process
Psyn1:1	FvFm	AT1G07290	2242256	yes	yes		ISM; ISS; IGI	plasma membrane; nucleotide-sugar transmembrane transporter activity; GDP-mannose transport
Psyn1:1	FvFm	AT1G07300	2245758	yes			ND; ISM	biological; process; nucleus
Psyn1:1	FvFm	AT1G07310	2247509	yes			ND; ISM	biological; process; nucleus
Psyn1:1	FvFm	AT1G07320	2249133	yes			IDA; IEA; RCA; ISS; TAS; IPI; ISM	chloroplast thylakoid membrane; translation; cysteine biosynthetic process; translation; plastid large ribosomal subunit; plastid ribosome; chloroplast
Psyn1:1	FvFm	AT1G07330	2251131	yes			ND; ISM	molecular; function; nucleus
Psyn1:1	FvFm	AT1G07340	2254822	yes			TAS; IEA; ISS; RCA; IDA; ISM	pollen development; substrate-specific transmembrane transporter activity; sugar:hydrogen symporter activity; pollen exine formation; monosaccharide transmembrane transporter activity; plasma membrane
Psyn1:1	FvFm	AT1G07350	2257425	yes			IEA; ISS; NAS; IMP	nucleotide binding; RNA binding; RNA splicing; regulation of RNA splicing
Psyn1:1	FvFm	AT1G07360	2260389	yes			IEA; IDA; ISM; ISS; IGI	zinc ion binding; nucleus; nucleus; RNA binding; defense response to bacterium
Psyn1:1	FvFm	AT1G07380	2264829	yes			IDA; ISM; ISS; ND	vacuolar membrane; extracellular region; ceramidase activity; biological; process
Psyn1:1	FvFm	AT1G07390	2269893	yes		-1	RCA; IC; ND	protein folding; signal transduction; cellular; component
Psyn1:1	FvFm	AT1G07440	2286149	yes			IEA; IEP; RCA; ISS; ND	oxidoreductase activity; response to karrikin; pentose-phosphate shunt; oxidoreductase activity; cellular; component
Psyn1:1	FvFm	AT1G07450	2287926	yes			ISS; IEA	oxidoreductase activity; nucleotide binding
Psyn1:1	FvFm	AT1G07470	2291457	yes			ISM; IEA; ISS	nucleus; transcription factor TFIIA complex; transcription
Psyn1:1	FvFm	AT1G07473	2294566	yes			ND; ISM	biological; process; nucleus
Psyn1:1	FvFm	AT1G07476	2295751	yes	yes		ISM; ND	chloroplast; molecular; function
Psyn1:1	FvFm	AT1G07480	2296023	yes			IEA; ISM; ISS	transcription initiation from RNA polymerase II promoter; nucleus; sequence-specific DNA binding transcription factor activity
Psyn1:1	FvFm	AT1G07540	2318433	yes			ISM; ISS; IEA	nucleus; DNA binding; DNA binding
Psyn1:1	FvFm	AT1G07550	2322653	yes			IEA; ISM; ISS	protein phosphorylation; plasma membrane; kinase activity
Psyn1:1	FvFm	AT1G07560	2327320	yes			IEA; RCA; ISS; ISM	ATP binding; transition metal ion transport; kinase activity; plasma membrane
Psyn1:1	FvFm	AT1G07590	2336523	yes			IEP; ISM	response to cadmium ion; mitochondrion
Psyn1:1	FvFm	AT1G07610	2341542			-2.1	IDA; RCA; ISS	cytosolic ribosome; response to nitrate; response to copper ion
Psyn1:1	FvFm	AT1G07615	2342198	yes			IEA; ISM	GTPase activity; cytoplasm
Psyn1:1	FvFm	AT1G07620	2344390	yes			IEA; RCA; ISM	GTP binding; embryo sac egg cell differentiation; nucleus
Psyn1:1	FvFm	AT1G07630	2349097	yes			RCA; IEA; ISM; IDA; ISS; IMP	negative regulation of defense response; N-terminal protein myristoylation; nucleus; plasma membrane; protein serine/threonine phosphatase activity; leaf development
Psyn1:1	FvFm	AT1G07640	2354354	yes			RCA; TAS; ISS; IDA; IEA; IEP; ISM; IMP	glucosinolate biosynthetic process; regulation of transcription
Psyn1:1	FvFm	AT1G07650	2359549	yes			ISS; IEA; ISM	protein phosphorylation; protein kinase activity; plasma membrane
Psyn1:1	FvFm	AT1G07660	2368837			1.66	IDA; IPI; IEA; ISS; ISM	vacuolar membrane; protein binding; nucleosome assembly; DNA binding; nucleus
Psyn1:1	FvFm	AT1G07670	2370052	yes			IEA; ISS; ISM; IDA	calcium-transporting ATPase activity; calcium-transporting ATPase activity; nucleus; endoplasmic reticulum
Psyn1:1	FvFm	AT1G07680	2376012	yes			ISM; ND	extracellular region; biological; process
Psyn1:1	FvFm	AT1G07690	2378076	yes			ND	molecular; function
Psyn1:1	FvFm	AT1G07705	2381615	yes			IEA; ISM	regulation of transcription
Psyn1:1	FvFm	AT1G07720	2390655	yes			RCA; IEA; IEP; ISS; IDA	response to cold; fatty acid biosynthetic process; response to cold; transferase activity
Psyn1:1	FvFm	AT1G07725	2394801	yes			ISS; IDA; IEA; ISM	exocyst; pollen tube; exocytosis; cytoplasm
Psyn1:1	FvFm	AT1G07730	2397527	yes			ND; ISM	molecular; function; extracellular region
Psyn1:1	FvFm	AT1G07745	2400589	yes			IEA; IMP; ISM; RCA; ISS	ATP binding; positive regulation of defense response to bacterium; cytoplasm; DNA repair; DNA repair
Psyn1:1	FvFm	AT1G07750	2404037	yes			IDA; IEA; ND; ISS	copper ion binding; nutrient reservoir activity; biological; process; nutrient reservoir activity
Psyn1:1	FvFm	AT1G07780	2410120	yes		1.28	IGI; IMP; IEA; IDA; TAS	phosphoribosylanthranilate isomerase activity; phosphoribosylanthranilate isomerase activity; tryptophan metabolic process; chloroplast; tryptophan biosynthetic process
Psyn1:1	FvFm	AT1G07790	2412980	yes			IEA; IDA; ISM; ISS	nucleus; chloroplast; nucleus; DNA binding
Psyn1:1	FvFm	AT1G07810	2416265	yes			IEA; IGI; IDA; IMP; ISM; IEP; ISS	hydrolase activity
Psyn1:1	FvFm	AT1G07850	2426745	yes			IEA; ISS; ISM	N-terminal protein myristoylation; transferase activity
Psyn1:1	FvFm	AT1G07860	2428911	yes			ND; ISM	molecular; function; mitochondrion
Psyn1:1	FvFm	AT1G07870	2429699	yes			IEA; ISM; ISS; IDA	protein serine/threonine kinase activity; nucleus; kinase activity; plasma membrane
Psyn1:1	FvFm	AT1G07900	2442622	yes			IDA; ND; ISM	mitochondrion; biological; process; nucleus
Psyn1:1	FvFm	AT1G07910	2445470	yes			IEA; IDA; TAS; IGI; ISM	tRNA splicing
Psyn1:1	FvFm	AT1G07970	2469286	yes			ND; ISM	molecular; function; nucleus
Psyn1:1	FvFm	AT1G07985	2475405			4.62	ISM; ND	mitochondrion; biological; process
Psyn1:1	FvFm	AT1G07990	2477157	yes			ND; RCA	biological; process; nuclear-transcribed mRNA catabolic process
Psyn1:1	FvFm	AT1G08000	2483240	yes			IEA; ISM; ISS	sequence-specific DNA binding; nucleus; sequence-specific DNA binding transcription factor activity
Psyn1:1	FvFm	AT1G08005	2485344			-2.02	ND	molecular; function
Psyn1:1	FvFm	AT1G08030	2489562	yes			RCA; IMP; IDA; IEP; IEA	protein glycosylation; regulation of gene expression; Golgi apparatus; response to auxin stimulus; integral to membrane
Psyn1:1	FvFm	AT1G08032	2494123	yes			ND; ISM	molecular; function; mitochondrion
Psyn1:1	FvFm	AT1G08035	2494814	yes		1.38	ND; ISM	biological; process; mitochondrion
Psyn1:1	FvFm	AT1G08040	2495342	yes			ISM; ND; IDA	nucleus; biological; process; trans-Golgi network
Psyn1:1	FvFm	AT1G08050	2498836	yes			RCA; ISS; ISM; IDA; IEA	systemic acquired resistance
Psyn1:1	FvFm	AT1G08060	2501742	yes			IMP; IPI; IDA; ISM	maintenance of chromatin silencing; protein homodimerization activity; nucleus; nucleus
Psyn1:1	FvFm	AT1G08065	2511647	yes			IEA; ISM; ISS	one-carbon metabolic process; cytoplasm; one-carbon metabolic process
Psyn1:1	FvFm	AT1G08070	2514192	yes			ISM; IMP; ND	chloroplast; chloroplast RNA processing; molecular; function
Psyn1:1	FvFm	AT1G08080	2516991	yes			ISS; IEA; ISM	one-carbon metabolic process; zinc ion binding; chloroplast
Psyn1:1	FvFm	AT1G08100	2527170	yes			IEA; IMP; TAS; RCA; ISS; ISM	transmembrane transport; nitrate transport; nitrate transport; nitrate transport; nitrate transmembrane transporter activity; plasma membrane
Psyn1:1	FvFm	AT1G08110	2535328	yes			IEP; IDA; IEA; ISM; RCA; ISS	response to cadmium ion; cytosol; lactoylglutathione lyase activity; chloroplast; response to cadmium ion; calmodulin binding
Psyn1:1	FvFm	AT1G08125	2539614	yes			ISM; ND	nucleus; biological; process
Psyn1:1	FvFm	AT1G08130	2542702	yes			ISS; IEA; IBA; RCA; IMP; IDA; ISM	ATP binding; DNA ligase (ATP) activity; DNA ligation; DNA-dependent DNA replication; DNA replication; nucleus; nucleus
Psyn1:1	FvFm	AT1G08135	2548819	yes			NAS; IEA; ISM; RCA; IC	monovalent cation:hydrogen antiporter activity; transmembrane transport; nucleus; lithium ion transport; cation transport
Psyn1:1	FvFm	AT1G08140	2552036	yes			IEA; NAS; ISS; IC; ISM	solute:hydrogen antiporter activity; monovalent cation:hydrogen antiporter activity; sodium:hydrogen antiporter activity; cation transport; nucleus
Psyn1:1	FvFm	AT1G08150	2556343	yes			ISS; IEA; NAS; IC	sodium:hydrogen antiporter activity; transmembrane transport; monovalent cation:hydrogen antiporter activity; cation transport
Psyn1:1	FvFm	AT1G08160	2559487	yes			ND	cellular; component
Psyn1:1	FvFm	AT1G08170	2562941	yes			IEA; ISM; ISS	nucleosome assembly; nucleus; DNA binding
Psyn1:1	FvFm	AT1G08210	2577020	yes			ISS; TAS; ISM; IEA; IDA	proteolysis; anchored to membrane; extracellular region; proteolysis; plant-type cell wall
Psyn1:1	FvFm	AT1G08220	2581022	yes			ISM; IEA; IDA; ND	mitochondrion; mitochondrial proton-transporting ATP synthase complex assembly; mitochondrion; molecular; function
Psyn1:1	FvFm	AT1G08230	2583654	yes			ISM; IDA; IGI	plasma membrane; gamma-aminobutyric acid transmembrane transporter activity; gamma-aminobutyric acid transport
Psyn1:1	FvFm	AT1G08340	2631068	yes			RCA; ISM; IEA; ISS	xylem development; cytoplasm; intracellular; Rac GTPase activator activity
Psyn1:1	FvFm	AT1G08390	2642214	yes			ND; ISM	biological; process; nucleus
Psyn1:1	FvFm	AT1G08400	2643330	yes			ISM; ND	chloroplast; biological; process
Psyn1:1	FvFm	AT1G08410	2646189	yes			IEA; ISS; ND; IBA	GTP binding; GTP binding; biological; process; GTP binding
Psyn1:1	FvFm	AT1G08440	2663027	yes			ISM; IEA	plasma membrane; response to aluminum ion
Psyn1:1	FvFm	AT1G08450	2667825	yes			IDA; IEA; RCA; ISM; IGI; IMP; ISS	endoplasmic reticulum; protein folding; response to bacterium; chloroplast; protein folding; defense response signaling pathway
Psyn1:1	FvFm	AT1G08460	2672451	yes			ISS; ISM	histone deacetylase activity; nucleus
Psyn1:1	FvFm	AT1G08470	2682127	yes			IEA; IDA; ISM; ISS	strictosidine synthase activity; endoplasmic reticulum; chloroplast; alkaloid biosynthetic process
Psyn1:1	FvFm	AT1G08480	2684234	yes			IDA; RCA; ND	mitochondrion; photorespiration; biological; process
Psyn1:1	FvFm	AT1G08520	2696412	yes			IDA; IEA; TAS; RCA; ISM	chloroplast thylakoid; nucleoside-triphosphatase activity; magnesium chelatase complex; cytokinin metabolic process; chloroplast
Psyn1:1	FvFm	AT1G08530	2701226	yes			ND; ISM; IDA	molecular; function; chloroplast; chloroplast envelope
Psyn1:1	FvFm	AT1G08570	2712883	yes			IDA; IEA; ISM	chloroplast stroma; glycerol ether metabolic process; chloroplast
Psyn1:1	FvFm	AT1G08580	2715079	yes			ND; ISM	molecular; function; nucleus
Psyn1:1	FvFm	AT1G08590	2718778	yes			IEA; RCA; ISM; ISS	protein kinase activity; stomatal complex morphogenesis; plasma membrane; procambium histogenesis
Psyn1:1	FvFm	AT1G08600	2724562	yes			RCA; ISM; IEA; ISS	gravitropism; nucleus; helicase activity; ATP binding
Psyn1:1	FvFm	AT1G08610	2733788	yes		-1.36	ND; ISM	biological; process; mitochondrion
Psyn1:1	FvFm	AT1G08620	2737031	yes			ISS; RCA; ISM; TAS; IEA	sequence-specific DNA binding transcription factor activity; post-translational protein modification; nucleus; regulation of transcription
Psyn1:1	FvFm	AT1G08630	2743761	yes		2.61	IMP; ISM; IEA; RCA; ISS; IDA	threonine catabolic process; cytoplasm; cellular amino acid metabolic process; threonine catabolic process; aldehyde-lyase activity; threonine aldolase activity
Psyn1:1	FvFm	AT1G08640	2748398	yes			IDA; IMP; ISM	chloroplast envelope; fatty acid metabolic process; chloroplast
Psyn1:1	FvFm	AT1G08650	2752156	yes			IDA; IEA; ISM; ISS	protein serine/threonine kinase activity; transferase activity
Psyn1:1	FvFm	AT1G08660	2757041	yes			IMP; ISM; IEA; IDA; ISS; RCA	pollen tube growth; Golgi apparatus; sialyltransferase activity; Golgi apparatus; membrane; microtubule nucleation
Psyn1:1	FvFm	AT1G08670	2760346	yes			RCA; ND; ISM	iron ion transport; biological; process; cytoplasm
Psyn1:1	FvFm	AT1G08680	2762590	yes			ISM; ISS; IDA; IEA	nucleus; nucleus; protein autophosphorylation; regulation of ARF GTPase activity
Psyn1:1	FvFm	AT1G08695	2769056	yes			IEA; ISM	signal transduction; extracellular region
Psyn1:1	FvFm	AT1G08700	2769815	yes			RCA; IBA; ISS; IEA	calcium-mediated signaling; metabolic process; membrane; aspartic-type endopeptidase activity
Psyn1:1	FvFm	AT1G08710	2771633	yes			ND; ISM	biological; process; nucleus
Psyn1:1	FvFm	AT1G08720	2774030	yes			ISM; IMP; IDA; RCA; ISS; IPI	nucleus; response to fungus; protein autophosphorylation; protein N-linked glycosylation; kinase activity; protein binding
Psyn1:1	FvFm	AT1G08730	2779963	yes		-1.16	ISS; RCA; IEA; TAS	myosin complex; actin filament-based movement; ATP binding; actin filament-based movement
Psyn1:1	FvFm	AT1G08750	2801067	yes			IEA; ISS; RCA; IDA	proteolysis; proteolysis; sphingoid biosynthetic process; endoplasmic reticulum
Psyn1:1	FvFm	AT1G08760	2805371	yes			ND	biological; process
Psyn1:1	FvFm	AT1G08790	2811989	yes			ND; ISM	molecular; function; nucleus
Psyn1:1	FvFm	AT1G08800	2813061			1.03	ISM; IEA	cytoplasm; N-terminal protein myristoylation
Psyn1:1	FvFm	AT1G08820	2821552	yes			TAS; IEA; IDA	intracellular transport; structural molecule activity; endoplasmic reticulum membrane
Psyn1:1	FvFm	AT1G08840	2829579	yes			IEA; ISM; ISS; NAS	DNA binding; nucleus; DNA replication; embryo development ending in seed dormancy
Psyn1:1	FvFm	AT1G08860	2842153	yes			IMP; IEA; NAS; ISM	negative regulation of cell death; N-terminal protein myristoylation; positive regulation of cellular defense response; plasma membrane
Psyn1:1	FvFm	AT1G08900	2852454	yes			IEA; ISS; ISM	transmembrane transport; carbohydrate transmembrane transporter activity; plasma membrane
Psyn1:1	FvFm	AT1G08910	2856227	yes			NAS; IEA; ISS; ISM	embryo development ending in seed dormancy; zinc ion binding; zinc ion binding; nucleus
Psyn1:1	FvFm	AT1G08920	2867259	yes			IEP; IEA; ISS; IDA; ISM	response to abscisic acid stimulus; transport; membrane; monosaccharide transport; plasma membrane
Psyn1:1	FvFm	AT1G08940	2877692	yes			RCA; IEA; ISS	protein targeting to membrane; metabolic process; metabolic process
Psyn1:1	FvFm	AT1G08960	2879642	yes			IDA; ISS; NAS; IEA	sodium ion transmembrane transport; sodium ion transmembrane transport; cation:cation antiporter activity; integral to membrane
Psyn1:1	FvFm	AT1G08980	2884411	yes			ISS; RCA; IDA; IEA	amidase activity; positive regulation of transcription
Psyn1:1	FvFm	AT1G08985	2887285	yes			IEA; ISM	regulation of transcription
Psyn1:1	FvFm	AT1G08990	2888753	yes			ISS; RCA; IEA; IDA; ISM	transferase activity
Psyn1:1	FvFm	AT1G09000	2891037	yes			IEA; RCA; IGI; ISS; IDA; ISM	protein tyrosine kinase activity; cell wall organization; flower development; kinase activity; protein autophosphorylation; cytoplasm
Psyn1:1	FvFm	AT1G09010	2895166	yes			IDA; IEA; ISM; ISS	vacuole; catalytic activity; extracellular region; hydrolase activity
Psyn1:1	FvFm	AT1G09050	2918031	yes			ND; ISM	biological; process; nucleus
Psyn1:1	FvFm	AT1G09060	2921064	yes			RCA; ISM; IEA; ISS	regulation of transcription
Psyn1:1	FvFm	AT1G09070	2927703	yes			RCA; IDA; TAS; IPI	protein targeting to membrane; protein storage vacuole; protein targeting to vacuole; protein binding
Psyn1:1	FvFm	AT1G09080	2929217	yes			TAS; RCA; IEP; ISS; IDA; IEA; ISM	endoplasmic reticulum lumen; response to endoplasmic reticulum stress; pollen tube growth; protein folding; response to heat; ATP binding; chloroplast
Psyn1:1	FvFm	AT1G09090	2932739	yes			IEA; IMP; RCA; TAS; ISM	membrane; response to heat; response to nitrate; defense response; plasma membrane
Psyn1:1	FvFm	AT1G09130	2939570	yes			IDA; IEA; ISM; RCA	chloroplast envelope; serine-type endopeptidase activity; chloroplast; isopentenyl diphosphate biosynthetic process
Psyn1:1	FvFm	AT1G09157	2951665	yes			IDA	plant-type vacuole membrane
Psyn1:1	FvFm	AT1G09170	2956589	yes			IEA; ISS; ISM	ATP binding; microtubule motor activity; cytoplasm
Psyn1:1	FvFm	AT1G09176	2964152	yes			ND	biological; process
Psyn1:1	FvFm	AT1G09190	2966120	yes			ND; ISM	molecular; function; mitochondrion
Psyn1:1	FvFm	AT1G09195	2967940	yes			IEA; ISM	metal ion binding; plasma membrane
Psyn1:1	FvFm	AT1G09220	2977792	yes			ISM; ND; IDA	mitochondrion; biological; process; cytosolic ribosome
Psyn1:1	FvFm	AT1G09240	2984881	yes			IGI; IDA; IEA	pollen tube growth; nicotianamine synthase activity; nicotianamine synthase activity
Psyn1:1	FvFm	AT1G09245	2986939	yes			ISM; ND	extracellular region; molecular; function
Psyn1:1	FvFm	AT1G09290	3001517	yes			ISM; ND	nucleus; biological; process
Psyn1:1	FvFm	AT1G09350	3019819	yes		3.42	IDA; IEP; ISS; ISM	inositol 3-alpha-galactosyltransferase activity; response to oxidative stress; transferase activity
Psyn1:1	FvFm	AT1G09390	3031203	yes			IDA; ISS; IEA; ISM	chloroplast stroma; carboxylesterase activity; hydrolase activity
Psyn1:1	FvFm	AT1G09410	3035443	yes			ND; ISM	biological; process; mitochondrion
Psyn1:1	FvFm	AT1G09420	3038462	yes		-2.57	IEA; ISS; ISM	glucose metabolic process; glucose-6-phosphate dehydrogenase activity; chloroplast
Psyn1:1	FvFm	AT1G09450	3049024	yes			RCA; IDA; IEA; ISM; IMP	spindle assembly; histone kinase activity (H3-T3 specific); protein kinase activity; nucleus; mitosis
Psyn1:1	FvFm	AT1G09470	3055231	yes		-2.22	ISM; ND; RCA	cytoplasm; molecular; function; cytokinesis by cell plate formation
Psyn1:1	FvFm	AT1G09480	3057975	yes		1.68	IEA; ISS; ND	nucleotide binding; alcohol dehydrogenase (NAD) activity; cellular; component
Psyn1:1	FvFm	AT1G09483	3060992	yes			ISM; ND	mitochondrion; biological; process
Psyn1:1	FvFm	AT1G09490	3064124	yes			ISS; IEA	cinnamyl-alcohol dehydrogenase activity; cellular metabolic process
Psyn1:1	FvFm	AT1G09500	3066699	yes			IEA; ISS	cellular metabolic process; lignin biosynthetic process
Psyn1:1	FvFm	AT1G09520	3070946	yes			ISM	nucleus
Psyn1:1	FvFm	AT1G09530	3076582	yes			IMP; RCA; TAS; IPI; IDA; ISS; ISM	red or far-red light signaling pathway; red or far-red light signaling pathway; regulation of transcription
Psyn1:1	FvFm	AT1G09550	3089733	yes			ISS; ISM; ND	carboxylesterase activity; extracellular region; biological; process
Psyn1:1	FvFm	AT1G09600	3108617	yes		-1.01	ISM; IEA; RCA; ISS	nucleus; transferase activity
Psyn1:1	FvFm	AT1G09650	3125807	yes			ND; IEP	molecular; function; response to chitin
Psyn1:1	FvFm	AT1G09660	3127771	yes			ISM; IEA; ND; ISS	nucleus; RNA binding; biological; process; nucleic acid binding
Psyn1:1	FvFm	AT1G09665	3133095	yes			ISS; IEA; ISM	defense response; signal transduction; cytoplasm
Psyn1:1	FvFm	AT1G09680	3134107	yes			ND; ISM; IDA	molecular; function; mitochondrion; mitochondrion
Psyn1:1	FvFm	AT1G09710	3140872	yes			ISS; IEA; ISM	DNA binding; DNA binding; nucleus
Psyn1:1	FvFm	AT1G09720	3144438	yes			ND	biological; process
Psyn1:1	FvFm	AT1G09730	3147667	yes			IEA; ISS; ISM; RCA	proteolysis; SUMO-specific protease activity; nucleus; nuclear-transcribed mRNA catabolic process
Psyn1:1	FvFm	AT1G09770	3161841	yes			IEA; RCA; ISS; IMP; ISM; IPI; IDA; TAS	DNA binding; mitotic cell cycle; sequence-specific DNA binding transcription factor activity; defense response to bacterium; nucleus; protein binding; chloroplast; regulation of transcription
Psyn1:1	FvFm	AT1G09790	3168482	yes			ND; TAS; ISM	molecular; function; anchored to membrane; plasma membrane
Psyn1:1	FvFm	AT1G09800	3176883	yes			ISM; TAS; IEA; RCA	nucleus; pseudouridine synthase activity; RNA binding; methylglyoxal catabolic process to D-lactate
Psyn1:1	FvFm	AT1G09810	3180936	yes			ISM; ND	nucleus; biological; process
Psyn1:1	FvFm	AT1G09812	3187817	yes			ND; ISM	molecular; function; nucleus
Psyn1:1	FvFm	AT1G09820	3190288	yes			ND; ISM	biological; process; mitochondrion
Psyn1:1	FvFm	AT1G09830	3192681	yes			ISS; IDA; IEA; ISM; RCA; IGI	phosphoribosylamine-glycine ligase activity; chloroplast; catalytic activity; chloroplast; purine nucleotide biosynthetic process; phosphoribosylamine-glycine ligase activity
Psyn1:1	FvFm	AT1G09840	3195824	yes			IEA; IDA; ISM; ISS; RCA	protein serine/threonine kinase activity; plasma membrane; nucleus; protein kinase activity; cysteine biosynthetic process
Psyn1:1	FvFm	AT1G09850	3201799	yes			ISM; IEA; IDA; ISS	extracellular region; cysteine-type peptidase activity; vacuole; cysteine-type peptidase activity
Psyn1:1	FvFm	AT1G09860	3204016	yes			ISS; TAS	nucleobase-containing compound transport; purine nucleobase transport
Psyn1:1	FvFm	AT1G09880	3208828	yes			ISS; IEA; ISM; ND	lyase activity; carbohydrate binding; extracellular region; biological; process
Psyn1:1	FvFm	AT1G09890	3214237	yes		-1.1	ND; ISS; ISM; IEA	biological; process; lyase activity; extracellular region; carbohydrate binding
Psyn1:1	FvFm	AT1G09900	3218133	yes			ND; ISM; IDA	molecular; function; mitochondrion; membrane
Psyn1:1	FvFm	AT1G09910	3220035	yes		1.13	IEA; ISS; ISM	carbohydrate metabolic process; lyase activity; extracellular region
Psyn1:1	FvFm	AT1G09930	3227490	yes			IEA; ISS; IDA; ISM	transmembrane transport; oligopeptide transport; plasma membrane; cytoplasm
Psyn1:1	FvFm	AT1G09932	3230450	yes		-2.09	ND; ISM	molecular; function; nucleus
Psyn1:1	FvFm	AT1G09935	3234060	yes		-2.6	IEA; ISS; ND	catalytic activity; catalytic activity; cellular; component
Psyn1:1	FvFm	AT1G09940	3236995	yes			IEA; RCA; IGI; IDA; IEP; IMP; ISM; TAS	tetrapyrrole biosynthetic process; defense response by callose deposition; glutamyl-tRNA reductase activity; plastid; response to oxidative stress; heme biosynthetic process; chloroplast; porphyrin-containing compound biosynthetic process
Psyn1:1	FvFm	AT1G09950	3240606	yes			ISM; ND	nucleus; biological; process
Psyn1:1	FvFm	AT1G09960	3244213	yes			IEA; IDA; ISS; IGI; ISM; IMP	transmembrane transport; cis-Golgi network; carbohydrate transmembrane transporter activity; sucrose transmembrane transporter activity; plasma membrane; sucrose transmembrane transporter activity
Psyn1:1	FvFm	AT1G09970	3252240	yes			RCA; IEA; ISS; IDA; IMP; ISM	systemic acquired resistance; protein phosphorylation; protein serine/threonine kinase activity; protein kinase activity; seed germination; plasma membrane
Psyn1:1	FvFm	AT1G09980	3256245	yes			ND	biological; process
Psyn1:1	FvFm	AT1G10000	3263877	yes			RCA; IEA	fatty acid catabolic process; nucleic acid binding
Psyn1:1	FvFm	AT1G10010	3265976	yes			ISS; IGI; ISM	amino acid transmembrane transporter activity; amino acid transmembrane transporter activity; plasma membrane
Psyn1:1	FvFm	AT1G10030	3273825	yes			RCA; ND; ISM; ISS; IEA	sterol biosynthetic process; biological; process; mitochondrion; integral to membrane; integral to membrane
Psyn1:1	FvFm	AT1G10040	3275891	yes			ISM	nucleus
Psyn1:1	FvFm	AT1G10050	3279270	yes			IEA; RCA; ISM; ISS	hydrolase activity
Psyn1:1	FvFm	AT1G10060	3284239	yes			IDA; ISM; IGI; IEA; ISS; RCA; IPI	mitochondrion; cytoplasm; branched-chain-amino-acid transaminase activity; catalytic activity; catalytic activity; toxin catabolic process; protein binding
Psyn1:1	FvFm	AT1G10070	3288087	yes		3.25	RCA; ISM; IEA; ISS; IGI; IDA	toxin catabolic process; cytoplasm; metabolic process; catalytic activity; branched-chain-amino-acid transaminase activity; chloroplast
Psyn1:1	FvFm	AT1G10090	3290311	yes			ND; IEA; ISM	biological; process; membrane; extracellular region
Psyn1:1	FvFm	AT1G10095	3297324	yes			IEA; ISM	protein prenylation; nucleus
Psyn1:1	FvFm	AT1G10100	3300697	yes			ND; ISM	biological; process; nucleus
Psyn1:1	FvFm	AT1G10110	3302742	yes			ND; ISM	biological; process; nucleus
Psyn1:1	FvFm	AT1G10120	3304039	yes			ISS; TAS; IDA; ISM	DNA binding; regulation of transcription
Psyn1:1	FvFm	AT1G10130	3310930	yes			IGI; ISS; IDA; IEA; RCA; IMP; ISM	manganese ion transport; calcium-transporting ATPase activity; trans-Golgi network; ATP biosynthetic process; cellular membrane fusion; calcium-transporting ATPase activity; nucleus
Psyn1:1	FvFm	AT1G10140	3322802	yes			ND; IDA	molecular; function; plasma membrane
Psyn1:1	FvFm	AT1G10150	3325824	yes			ISM; ISS	mitochondrion; carbohydrate binding
Psyn1:1	FvFm	AT1G10155	3327637	yes		-1.3	ND; ISM	biological; process; nucleus
Psyn1:1	FvFm	AT1G10170	3333595	yes			RCA; IMP; ISS; IDA; IEA; ISM	response to symbiotic fungus; salicylic acid biosynthetic process; regulation of transcription
Psyn1:1	FvFm	AT1G10220	3352159	yes			ISM; ND	mitochondrion; molecular; function
Psyn1:1	FvFm	AT1G10230	3355571	yes			IPI; IEA; ISS; ISM	protein binding; ubiquitin-dependent protein catabolic process; ubiquitin-protein ligase activity; nucleus
Psyn1:1	FvFm	AT1G10240	3356680	yes			ISM; IEA; ISS	nucleus; zinc ion binding; response to red or far red light
Psyn1:1	FvFm	AT1G10270	3363504	yes			IMP; ISM; RCA; IPI; IDA	embryo development; nucleus; mRNA splicing
Psyn1:2	NPQfast; NPQslow	AT1G19320	6679281	yes			ISS; ND; ISM	response to other organism; molecular; function; extracellular region
Psyn1:2	NPQfast; NPQslow	AT1G19340	6684751	yes			IEA; ISS; ISM	methylation; S-adenosylmethionine-dependent methyltransferase activity; nucleus
Psyn1:2	NPQfast; NPQslow	AT1G19350	6688522	yes			IDA; ISM; TAS; IPI; IGI	sequence-specific DNA binding transcription factor activity; nucleus; regulation of transcription
Psyn1:2	NPQfast; NPQslow	AT1G19370	6692764	yes			IDA; ISM	endoplasmic reticulum; extracellular region
Psyn1:2	NPQfast; NPQslow	AT1G19380	6698058	yes			RCA; ND	response to wounding; biological; process
Psyn1:2	NPQfast; NPQslow	AT1G19390	6700772	yes			IEA; ISS; ISM	protein phosphorylation; protein phosphorylation; extracellular region
Psyn1:2	NPQfast; NPQslow	AT1G19394	6709773	yes			ND; ISM	biological; process; mitochondrion
Psyn1:2	NPQfast; NPQslow	AT1G19400	6712038	yes			ISM; ND	mitochondrion; biological; process
Psyn1:2	NPQfast; NPQslow	AT1G19410	6714492	yes		4.42	ND; ISM	molecular; function; nucleus
Psyn1:2	NPQfast; NPQslow	AT1G19430	6724573	yes			ISM; IDA; IEA	Golgi apparatus; endosome; methyltransferase activity
Psyn1:2	NPQfast; NPQslow	AT1G19440	6728984	yes			RCA; IEA; IDA; ISM	response to cold; metabolic process; very long-chain fatty acid metabolic process; nucleus
Psyn1:2	NPQfast; NPQslow	AT1G19460	6738484	yes			ND; ISM	molecular; function; nucleus
Psyn1:2	NPQfast; NPQslow	AT1G19470	6741296	yes			ND; ISM	biological; process; nucleus
Psyn1:2	NPQfast; NPQslow	AT1G19480	6744353	yes			IEA; ISM; ISS	base-excision repair; nucleus; base-excision repair
Psyn1:2	NPQfast; NPQslow	AT1G19485	6746812	yes		-1.05	IEA; ISS; ISM	regulation of transcription
Psyn1:2	NPQfast; NPQslow	AT1G19490	6751673	yes			ISS; IEA; ISM	sequence-specific DNA binding transcription factor activity; regulation of transcription
Psyn1:2	NPQfast; NPQslow	AT1G19500	6754786	yes			ISM; ND	extracellular region; biological; process
Psyn1:2	NPQfast; NPQslow	AT1G19510	6756284	yes			ISS; IEA	regulation of transcription
Psyn1:2	NPQfast; NPQslow	AT1G19540	6765667	yes			IEA; ISM	nucleotide binding; cytoplasm
Psyn1:2	NPQfast; NPQslow	AT1G19550	6767451			8.47	ISS; ISM	glutathione dehydrogenase (ascorbate) activity; chloroplast
Psyn1:2	NPQfast; NPQslow	AT1G19580	6774763	yes			TAS; IDA; ISS; IEA; RCA; ISM	photorespiration; mitochondrial respiratory chain complex I; carbonate dehydratase activity; transferase activity; starch biosynthetic process; cytoplasm
Psyn1:2	NPQfast; NPQslow	AT1G19600	6778988	yes			ISS; ISM; IEA	kinase activity; cytoplasm; D-ribose catabolic process
Psyn1:2	NPQfast; NPQslow	AT1G19610	6781483			1.77	ISM; ISS; IEA; ND	extracellular region; defense response; defense response; molecular; function
Psyn1:2	NPQfast; NPQslow	AT1G19620	6784020	yes			ND; ISM	biological; process; nucleus
Psyn1:2	NPQfast; NPQslow	AT1G19630	6785427	yes			IEA; ISM; ISS	iron ion binding; extracellular region; oxygen binding
Psyn1:2	NPQfast; NPQslow	AT1G19640	6788885	yes		-2.31	IDA; RCA; NAS; IEA; ISM; IMP; IEP	jasmonic acid metabolic process; regulation of plant-type hypersensitive response; cytoplasm; methyltransferase activity; nucleus; jasmonic acid mediated signaling pathway; response to wounding
Psyn1:2	NPQfast; NPQslow	AT1G19650	6796202	yes			IEA; IDA; ISS; ISM	transport; plasma membrane; transport; Golgi apparatus
Psyn1:2	NPQfast; NPQslow	AT1G19660	6799981	yes			IEA; ISS	nucleotide-excision repair; response to wounding
Psyn1:2	NPQfast; NPQslow	AT1G19700	6809744	yes			ISM; IEA; ISS; RCA	nucleus; sequence-specific DNA binding transcription factor activity; sequence-specific DNA binding transcription factor activity; organ development
Psyn1:2	NPQfast; NPQslow	AT1G19715	6816702	yes			ISM; ND	extracellular region; biological; process
Psyn1:2	NPQfast; NPQslow	AT1G19720	6819564	yes			IDA; ND; ISM	chloroplast; biological; process; chloroplast
Psyn1:2	NPQfast; NPQslow	AT1G19750	6826997	yes			ISS; ISM	CUL4-RING ubiquitin ligase complex; mitochondrion
Psyn1:2	NPQfast; NPQslow	AT1G19830	6852155	yes			ND; ISS	molecular; function; response to auxin stimulus
Psyn1:2	NPQfast; NPQslow	AT1G19850	6886879	yes			RCA; IDA; IPI; IEA; IGI; IEP; ISS; IMP; ISM; TAS	response to auxin stimulus; transcription regulatory region DNA binding; identical protein binding; response to hormone stimulus; leaf vascular tissue pattern formation; regulation of transcription
Psyn1:2	NPQfast; NPQslow	AT1G19870	6895015	yes			RCA; IDA; ISS	vernalization response; chloroplast envelope; calmodulin binding
Psyn1:2	NPQfast; NPQslow	AT1G19890	6905034	yes			IEA; IEP; RCA; ISS; IDA; ISM	nucleosome assembly; double fertilization forming a zygote and endosperm; plant-type cell wall modification; DNA binding; generative cell nucleus; nucleus
Psyn1:2	NPQfast; NPQslow	AT1G19900	6906899	yes			ND; ISM	biological; process; extracellular region
Psyn1:2	NPQfast; NPQslow	AT1G19920	6914613	yes			IMP; IEP; IDA; TAS; IEA; ISM; NAS	sulfate adenylyltransferase (ATP) activity; cellular response to sulfate starvation; chloroplast; sulfate assimilation; sulfate assimilation; chloroplast; chloroplast
Psyn1:2	NPQfast; NPQslow	AT1G19930	6917020	yes			ND; ISM	molecular; function; nucleus
Psyn1:2	NPQfast; NPQslow	AT1G19940	6918191	yes			IEA; ISM; ISS	catalytic activity; extracellular region; hydrolase activity
Psyn1:2	NPQfast; NPQslow	AT1G19980	6933016	yes			ND; ISM	molecular; function; plasma membrane
Psyn1:2	NPQfast; NPQslow	AT1G19990	6935218	yes			ND; ISM	molecular; function; nucleus
Psyn1:2	NPQfast; NPQslow	AT1G20060	6950655	yes			ISS; IEA; ISM	microtubule motor activity; microtubule-based movement; nucleus
Psyn1:2	NPQfast; NPQslow	AT1G20080	6962132	yes			IMP; ISM; ND; IDA	protein secretion; plasma membrane; molecular; function; Golgi apparatus
Psyn1:2	NPQfast; NPQslow	AT1G20110	6971485	yes			ISS; RCA; IEA; ISM	signal transduction; protein targeting to vacuole; metal ion binding; nucleus
Psyn1:2	NPQfast; NPQslow	AT1G20120	6975388	yes			IEA; ISS; ISM	hydrolase activity
Psyn1:2	NPQfast; NPQslow	AT1G20130	6977885	yes			IEA; ISM; ISS	lipid metabolic process; extracellular region; lipase activity
Psyn1:2	NPQfast; NPQslow	AT1G20132	6981264	yes			IEA; ISM	lipid metabolic process; extracellular region
Psyn1:2	NPQfast; NPQslow	AT1G20150	6987332	yes			ISM; IBA; IEA; ISS	extracellular region; metabolic process; serine-type endopeptidase activity; proteolysis
Psyn1:2	NPQfast; NPQslow	AT1G20160	6990784	yes		-2.28	IEA; IDA; ISS; IBA; ISM	negative regulation of catalytic activity; apoplast; proteolysis; serine-type endopeptidase activity; extracellular region
Psyn1:2	NPQfast; NPQslow	AT1G20180	6996210	yes			ND; ISM	molecular; function; mitochondrion
Psyn1:2	NPQfast; NPQslow	AT1G20190	6998489	yes		-1.41	NAS; IEA; ISS; IDA; ISM	plant-type cell wall loosening; plant-type cell wall organization; plant-type cell wall loosening; cell wall; extracellular region
Psyn1:2	NPQfast; NPQslow	AT1G20230	7009570	yes			ND	biological; process
Psyn1:2	NPQfast; NPQslow	AT1G20240	7012113	yes			ND; ISM	molecular; function; mitochondrion
Psyn1:2	NPQfast; NPQslow	AT1G20270	7020749	yes			IDA; IEA; ISS; ISM	trans-Golgi network; oxidoreductase activity
Psyn1:2	NPQfast; NPQslow	AT1G20290	7025548	yes			ND; ISM	molecular; function; nucleus
Psyn1:2	NPQfast; NPQslow	AT1G20320	7033657	yes	yes		ISM; IEA	nucleus; phosphoprotein phosphatase activity
Psyn1:2	NPQfast; NPQslow	AT1G20330	7038688	yes			RCA; IMP; TAS; IDA; IEA	isopentenyl diphosphate biosynthetic process
Psyn1:2	NPQfast; NPQslow	AT1G20350	7043713	yes	yes		TAS; ISM; ISS; RCA	mitochondrial inner membrane presequence translocase complex; mitochondrion; mitochondrial inner membrane presequence translocase complex; ethylene biosynthetic process
Psyn1:2	NPQfast; NPQslow	AT1G20360	7046504	yes			ISM; ND	mitochondrion; biological; process
Psyn1:2	NPQfast; NPQslow	AT1G20380	7061665	yes			ISS; IEA; ISM	proteolysis; proteolysis; cytoplasm
Psyn1:2	NPQfast; NPQslow	AT1G20405	7077167	yes			ND; ISM	biological; process; mitochondrion
Psyn1:2	NPQfast; NPQslow	AT1G20410	7078898	yes			RCA; ISM; IEA	histone modification; nucleus; pseudouridine synthesis
Psyn1:2	NPQfast; NPQslow	AT1G20430	7083196	yes			ISM; IDA; ND	chloroplast; mitochondrion; biological; process
Psyn1:2	NPQfast; NPQslow	AT1G20440	7084409			2.62	IDA; RCA; IEP; IGI; ISM; IMP; ND; IEA; ISS	cytosol; glycolysis; response to cold; cold acclimation; nucleus; response to abscisic acid stimulus; molecular; function; response to water stimulus; cold acclimation
Psyn1:2	NPQfast; NPQslow	AT1G20450	7088003	yes		2.05	IEP; IDA; RCA; ISS; IMP; ISM; IGI; IEA	response to cold; response to cold; response to salt stress; nucleus; regulation of seed germination; nucleus; cold acclimation; response to water stimulus
Psyn1:2	NPQfast; NPQslow	AT1G20480	7094833	yes			ISS; ND; IEA	phenylpropanoid metabolic process; cellular; component; catalytic activity
Psyn1:2	NPQfast; NPQslow	AT1G20490	7097293	yes			ISS; IEA	phenylpropanoid metabolic process; catalytic activity
Psyn1:2	NPQfast; NPQslow	AT1G20500	7100502	yes			ISS; IEA	phenylpropanoid metabolic process; metabolic process
Psyn1:2	NPQfast; NPQslow	AT1G20530	7108370	yes			IEA; ND; ISM	N-terminal protein myristoylation; molecular; function; nucleus
Psyn1:2	NPQfast; NPQslow	AT1G20540	7112611	yes			ISS; ND; ISM	CUL4-RING ubiquitin ligase complex; biological; process; nucleus
Psyn1:2	NPQfast; NPQslow	AT1G20550	7115241	yes			ISM; ND	Golgi apparatus; biological; process
Psyn1:2	NPQfast; NPQslow	AT1G20560	7119676	yes			IDA; IEA; ISS; RCA; ISM	peroxisome; catalytic activity; AMP binding; chlorophyll catabolic process; mitochondrion
Psyn1:2	NPQfast; NPQslow	AT1G20570	7122018	yes			IEA; ISS	spindle pole; tubulin binding
Psyn1:2	NPQfast; NPQslow	AT1G20580	7128884	yes			ND; RCA; ISS; IDA; ISM	molecular; function; RNA methylation; small nucleolar ribonucleoprotein complex; nucleolus; nucleus
Psyn1:2	NPQfast; NPQslow	AT1G20590	7131166	yes	yes		IEA; IPI; ISS; ISM	regulation of cell cycle; protein binding; cyclin-dependent protein serine/threonine kinase regulator activity; nucleus
Psyn1:2	NPQfast; NPQslow	AT1G20600	7133111	yes			ISM; IDA; IEA	nucleus; membrane; regulation of transcription
Psyn1:2	NPQfast; NPQslow	AT1G20620	7143067			1.24	IEP; IDA; IEA; RCA; TAS; ISS; IGI; ISM	cellular response to phosphate starvation; peroxisome; heme binding; photorespiration; hydrogen peroxide catabolic process; catalase activity; hydrogen peroxide catabolic process; nucleus
Psyn1:2	NPQfast; NPQslow	AT1G20670	7164190	yes			ISM; ND; ISS	nucleus; biological; process; DNA binding
Psyn1:2	NPQfast; NPQslow	AT1G20680	7168311	yes			ND	biological; process
Psyn1:2	NPQfast; NPQslow	AT1G20690	7174438	yes			ND	molecular; function
Psyn1:2	NPQfast; NPQslow	AT1G20693	7176775	yes		1.31	TAS; RCA; ISM; ISS; IDA	chromatin; hyperosmotic response; nucleus; DNA binding; nucleus
Psyn1:2	NPQfast; NPQslow	AT1G20710	7184485	yes			ISS; IEA; ISM	regulation of transcription
Psyn1:2	NPQfast; NPQslow	AT1G20720	7185658	yes			IEA; IDA; RCA; ISM	nucleobase-containing compound metabolic process; mitochondrion; DNA-dependent DNA replication; nucleus
Psyn1:2	NPQfast; NPQslow	AT1G20730	7194276	yes			ND	biological; process
Psyn1:2	NPQfast; NPQslow	AT1G20740	7200394	yes			ND; ISM	molecular; function; nucleus
Psyn1:2	NPQfast; NPQslow	AT1G20750	7203302	yes			IDA; ISM; IEA	chloroplast; nucleus; nucleobase-containing compound metabolic process
Psyn1:2	NPQfast; NPQslow	AT1G20760	7209369	yes			IEA; ISS; RCA; IDA; ISM	calcium ion binding; calcium ion binding; mitochondrion localization; plasma membrane; plasma membrane
Psyn1:2	NPQfast; NPQslow	AT1G20770	7215015	yes			ISM; ND	nucleus; biological; process
Psyn1:2	NPQfast; NPQslow	AT1G20790	7220961	yes			ND; ISM	biological; process; cytoplasm
Psyn1:2	NPQfast; NPQslow	AT1G20795	7226310	yes			ND	molecular; function
Psyn1:2	NPQfast; NPQslow	AT1G20800	7228718	yes			ND; RCA	biological; process; purine nucleobase transport
Psyn1:2	NPQfast; NPQslow	AT1G20810	7232006	yes			ISS; IDA; IBA; IEA; ISM	FK506 binding; chloroplast thylakoid lumen; peptidyl-prolyl cis-trans isomerase activity; protein folding; chloroplast
Psyn1:2	NPQfast; NPQslow	AT1G20816	7233768	yes			ISM; ND	mitochondrion; biological; process
Psyn1:2	NPQfast; NPQslow	AT1G20823	7238800	yes			ISS; IEA; IEP; ISM	zinc ion binding; zinc ion binding; response to chitin; chloroplast
Psyn1:2	NPQfast; NPQslow	AT1G20860	7254007	yes			IEA; ISS	transmembrane transporter activity; sugar:hydrogen symporter activity
Psyn1:2	NPQfast; NPQslow	AT1G20870	7259102	yes		-1.55	RCA; ND	response to hydrogen peroxide; cellular; component
Psyn1:2	NPQfast; NPQslow	AT1G20875	7261481	yes			ISM	mitochondrion
Psyn1:2	NPQfast; NPQslow	AT1G20880	7262043	yes			IEA; ND; ISS; ISM	nucleic acid binding; biological; process; RNA binding; cytoplasm
Psyn1:2	NPQfast; NPQslow	AT1G20890	7265823	yes			ND	biological; process
Psyn1:2	NPQfast; NPQslow	AT1G20900	7272556	yes			IDA; IMP; ISM	AT DNA binding; chromatin organization; cytoplasm
Psyn1:2	NPQfast; NPQslow	AT1G20930	7292568	yes			ISS; IPI; RCA; IMP; IEP; IEA; TAS; IDA; ISM	kinase activity; protein binding; regulation of DNA replication; regulation of G2/M transition of mitotic cell cycle; hormone-mediated signaling pathway; protein phosphorylation; regulation of mitotic cell cycle; protein serine/threonine kinase activity; nucleus
Psyn1:2	NPQfast; NPQslow	AT1G20940	7295274	yes			ND	cellular; component
Psyn1:2	NPQfast; NPQslow	AT1G20960	7301748	yes			RCA; ISM; IDA; IEA; NAS; ISS	nucleotide biosynthetic process; nucleus; membrane; nucleoside-triphosphatase activity; embryo development ending in seed dormancy; ATP-dependent helicase activity
Psyn1:2	NPQfast; NPQslow	AT1G20967	7313081	yes			ISM	mitochondrion
Psyn1:2	NPQfast; NPQslow	AT1G20970	7313946	yes			ISM; IDA; ND	nucleus; plasma membrane; molecular; function
Psyn1:2	NPQfast; NPQslow	AT1G20980	7324588	yes			IDA; TAS; IEA; ISS; IEP; ISM	positive regulation of transcription
Psyn1:2	NPQfast; NPQslow	AT1G20990	7330524	yes			IEA	protein-disulfide reductase activity
Psyn1:2	NPQfast; NPQslow	AT1G21010	7346156	yes			IEA; RCA; ISM; ND	N-terminal protein myristoylation; proline transport; nucleus; molecular; function
Psyn1:2	NPQfast; NPQslow	AT1G21060	7371799	yes			IDA; RCA; ND; ISM	chloroplast; regulation of transcription
Psyn1:2	NPQfast; NPQslow	AT1G21065	7374210	yes			IDA; ND	chloroplast; biological; process
Psyn1:2	NPQfast; NPQslow	AT1G21070	7375869	yes			ISS; IDA; ISM; RCA	membrane; Golgi apparatus; plasma membrane; purine nucleobase transport
Psyn1:2	NPQfast; NPQslow	AT1G21090	7384629	yes			TAS; ISM	anchored to membrane; plasma membrane
Psyn1:2	NPQfast; NPQslow	AT1G21100	7386839	yes			IEA; IDA; ISM; TAS	O-methyltransferase activity; indole glucosinolate metabolic process; nucleus; cytosol
Psyn1:2	NPQfast; NPQslow	AT1G21110	7389981	yes		-1.95	TAS; IEA; ISM	cytosol; O-methyltransferase activity; nucleus
Psyn1:2	NPQfast; NPQslow	AT1G21120	7395228	yes			IEA; IDA; ISM; TAS	protein dimerization activity; methyltransferase activity; nucleus; cytosol
Psyn1:2	NPQfast; NPQslow	AT1G21130	7399062	yes		1.13	TAS; IEA; ISM	cytosol; methyltransferase activity; nucleus
Psyn1:2	NPQfast; NPQslow	AT1G21150	7406296	yes			ND	biological; process
Psyn1:2	NPQfast; NPQslow	AT1G21160	7407955	yes			ISS; RCA; ISM; IEA	translation initiation factor activity; vegetative to reproductive phase transition of meristem; cytoplasm; GTPase activity
Psyn1:2	NPQfast; NPQslow	AT1G21170	7413050	yes			ISM; IGI; ND; IDA	Golgi apparatus; pollen tube growth; molecular; function; cytosol
Psyn1:2	NPQfast; NPQslow	AT1G21190	7419678	yes			ND; ISS; ISM	molecular; function; small nucleolar ribonucleoprotein complex; nucleus
Psyn1:2	NPQfast; NPQslow	AT1G21210	7424653	yes			ISS; IEA; RCA; IMP; IDA; ISM	protein phosphorylation; ATP binding; developmental growth; lateral root development; plasma membrane; extracellular region
Psyn1:2	NPQfast; NPQslow	AT1G21230	7429980	yes			ISS; IEA; IDA; ISM	protein phosphorylation; transferase activity
Psyn1:2	NPQfast	AT1G21240	7434303	yes			IEA; ISS; IDA	protein phosphorylation; protein phosphorylation; plasma membrane
Psyn1:2	NPQfast	AT1G21245	7436842	yes			IEA; ND	protein phosphorylation; cellular; component
Psyn1:2	NPQfast	AT1G21250	7439266	yes			RCA; IEA; IDA; ISS; IEP; IPI; IMP; ISM	systemic acquired resistance
Psyn1:2	NPQfast	AT1G21270	7444931	yes		-7.29	IEA; IMP; ISS; RCA; IDA	calcium ion binding; cellular water homeostasis; protein phosphorylation; ovule development; response to salicylic acid stimulus
Psyn1:2	NPQfast	AT1G21280	7447490	yes		-2.24	ND; ISM	biological; process; nucleus
Psyn1:2	NPQfast	AT1G21281	7448552	yes			ISM	mitochondrion
Psyn1:2	NPQfast	AT1G21320	7462834	yes	yes		IEA; ND; ISM	nucleotide binding; biological; process; nucleus
Psyn1:2	NPQfast	AT1G21323	7466694	yes			ND; ISM	biological; process; mitochondrion
Psyn1:2	NPQfast	AT1G21350	7476942	yes			ISM; IEA; RCA; IDA	nucleus; antioxidant activity; thylakoid membrane organization; chloroplast
Psyn1:2	NPQfast	AT1G21360	7481252	yes			IEA; ISM	glycolipid transporter activity; cytoplasm
Psyn1:2	NPQfast	AT1G21370	7483781	yes			ND	biological; process
Psyn1:2	NPQfast	AT1G21380	7485636	yes			ISS; IEA	protein transporter activity; intracellular
Psyn1:2	NPQfast	AT1G21395	7491965	yes			ND; ISM; ISS	molecular; function; mitochondrion; membrane
Psyn1:2	NPQfast	AT1G21400	7493426	yes		1.04	IEP; ISS; ISM; IEA	response to absence of light; metabolic process; mitochondrion; oxidoreductase activity
Psyn1:2	NPQfast	AT1G21475	7524086	yes			ND; ISM	molecular; function; chloroplast
Psyn1:2	NPQfast	AT1G21530	7545151	yes			IEA; ISM	catalytic activity; mitochondrion
Psyn1:2	NPQfast	AT1G21540	7548614	yes			IEA; ISM	metabolic process; mitochondrion
Psyn1:2	NPQfast	AT1G21560	7554840	yes			ISM; ND	nucleus; biological; process
Psyn1:2	NPQfast	AT1G21580	7560565	yes			IEA; ND; ISM	nucleic acid binding; biological; process; nucleus
Psyn1:2	NPQfast	AT1G21590	7566232	yes			IEA; ISM; RCA; ISS	protein phosphorylation; nucleus; response to molecule of fungal origin; kinase activity
Psyn1:2	NPQfast	AT1G21610	7573922	yes			RCA; ISM; ISS; ND	protein import into peroxisome matrix; nucleus; response to wounding; molecular; function
Psyn1:2	NPQfast	AT1G21630	7581152	yes			RCA; IEA; IDA; ISM; ISS	Golgi localization; calcium ion binding; cytosol; plasma membrane; calcium ion binding
Psyn1:2	NPQfast	AT1G21640	7588597	yes			ISS; ISM; IEA; IDA	NAD+ kinase activity; chloroplast; metabolic process; chloroplast
Psyn1:2	NPQfast	AT1G21660	7605699	yes			IEA; ISM	heat shock protein binding; nucleus
Psyn1:2	NPQfast	AT1G21680	7613005	yes			ND; ISM; IDA; RCA	biological; process; extracellular region; vacuolar membrane; methylglyoxal catabolic process to D-lactate
Psyn1:2	NPQfast	AT1G21695	7618940	yes	yes		ND; ISM	biological; process; nucleus
Psyn1:2	NPQfast	AT1G21710	7624396	yes			IEA; RCA; IDA; ISS; ISM	damaged DNA binding; DNA methylation; DNA repair; base-excision repair; nucleus
Psyn1:2	NPQfast	AT1G21722	7628456	yes			ND; ISM	biological; process; nucleus
Psyn1:2	NPQfast	AT1G21730	7630107	yes			IEA; ISS; ISM; IDA	microtubule motor activity; microtubule motor activity; mitochondrion; plasma membrane
Psyn1:2	NPQfast	AT1G21740	7641580	yes			IEA; ISM	N-terminal protein myristoylation; nucleus
Psyn1:2	NPQfast	AT1G21750	7645700	yes			RCA; IDA; ISS; IEA; ISM; IMP; IPI; IEP	response to endoplasmic reticulum stress; vacuole; protein disulfide isomerase activity; cell redox homeostasis; chloroplast; embryo development; protein binding; response to salt stress
Psyn1:2	NPQfast	AT1G21810	7656399	yes			ND; RCA; ISM	molecular; function; petal formation; cytoplasm
Psyn1:2	NPQfast	AT1G21835	7665664	yes			ISM	extracellular region
Psyn1:2	NPQfast	AT1G21840	7666460	yes			IMP; RCA; IEA; ISM	nitrogen compound metabolic process; phosphatidylinositol biosynthetic process; nitrogen compound metabolic process; cytoplasm
Psyn1:2	NPQfast	AT1G21850	7667803	yes			IEA; ISM	oxidoreductase activity; extracellular region
Psyn1:2	NPQfast	AT1G21860	7671028	yes			IEA; IDA; ISM	oxidation-reduction process; plant-type cell wall; extracellular region
Psyn1:2	NPQfast	AT1G21870	7678208	yes			RCA; IGI; IEA; IDA; ISS; ISM	purine nucleobase transport; nucleotide-sugar transport; membrane; Golgi apparatus; organic anion transmembrane transporter activity; plasma membrane
Psyn1:2	NPQfast	AT1G21920	7704255	yes			ISM; ND	chloroplast; biological; process
Psyn1:2	NPQfast	AT1G21925	7710423	yes			ISM	extracellular region
Psyn1:2	NPQfast	AT1G21928	7712211	yes			ISM	extracellular region
Psyn1:2	NPQfast	AT1G21940	7715170	yes			ND	molecular; function
Psyn1:3	NPQfast	AT1G27510	9554745	yes			IGI; IEA; ISM; IDA	singlet oxygen-mediated programmed cell death; nuclease activity; chloroplast; thylakoid membrane
Psyn1:3	NPQfast	AT1G27540	9566332	yes		-3.77	ND; ISM	biological; process; mitochondrion
Psyn1:3	NPQfast	AT1G27570	9575538	yes	yes	1.23	ISM; IEA	nucleus; phosphotransferase activity
Psyn1:3	NPQfast	AT1G27590	9592128	yes			ND; ISM	molecular; function; cytoplasm
Psyn1:3	NPQfast	AT1G27620	9608418	yes			IEA; ISS; ISM	transferase activity
Psyn1:3	NPQfast	AT1G27640	9614463	yes			ISM; IMP; ND	nucleus; leaf development; molecular; function
Psyn1:3	NPQfast	AT1G27660	9621570	yes			ISS; ISM	sequence-specific DNA binding transcription factor activity; nucleus
Psyn1:3	NPQfast	AT1G27670	9627572	yes			ND	molecular; function
Psyn1:3	NPQfast	AT1G27680	9631285	yes			IEA; ISM; IDA; TAS; ISS	biosynthetic process; chloroplast; glucose-1-phosphate adenylyltransferase activity; starch biosynthetic process; glucose-1-phosphate adenylyltransferase activity
Psyn1:3	NPQfast	AT1G27720	9643351	yes			IEA; IDA; ISM	transcription factor TFIID complex; plasmodesma; nucleus
Psyn1:3	NPQfast	AT1G27750	9657385	yes			ISM; IEA; ND	nucleus; nucleic acid binding; biological; process
Psyn1:3	NPQfast	AT1G27752	9662085	yes			ISM; ND	nucleus; biological; process
Psyn1:3	NPQfast	AT1G27760	9668584	yes			IMP; IDA; ISM	response to salt stress; nucleus; nucleus
Psyn1:3	NPQfast	AT1G27770	9671638	yes			ISS; TAS; IEA; IDA; RCA	calcium-transporting ATPase activity; calcium-transporting ATPase activity; ATP biosynthetic process; plasma membrane; cellular zinc ion homeostasis
Psyn1:3	NPQfast	AT1G27820	9691628	yes			ISM; IEA; ISS	mitochondrion; nucleus; RNA modification
Psyn1:3	NPQfast	AT1G27850	9698417	yes			ISM; ND; IDA	plasma membrane; biological; process; plasma membrane
Psyn1:3	NPQfast	AT1G27860	9704558	yes			ISM; ND	nucleus; molecular; function
Psyn1:3	NPQfast	AT1G27870	9706657	yes			IEA; ND	nucleic acid binding; cellular; component
Psyn1:3	NPQfast	AT1G27880	9708924	yes			RCA; IEA; ISM; IEP; ISS	histone H3-K9 methylation; DNA recombination; nucleus; cellular response to water deprivation; ATP binding
Psyn1:3	NPQfast	AT1G27890	9714136	yes			IEA; ISS; ISM	nucleic acid binding; RNA modification; mitochondrion
Psyn1:3	NPQfast	AT1G27910	9720736	yes			ISM; IEA; IDA; IPI	nucleus; protein ubiquitination; protein ubiquitination; transmembrane receptor protein serine/threonine kinase binding
Psyn1:3	NPQfast	AT1G27920	9726948	yes	yes		RCA; ND; IDA	microtubule cytoskeleton organization; molecular; function; phragmoplast
Psyn1:3	NPQfast	AT1G27940	9733597	yes			IEA; ISS; IBA; RCA; ISM	transmembrane transport; ATPase activity
Psyn1:3	NPQfast	AT1G27960	9742188	yes			ISM; RCA; ND	nucleus; histone methylation; molecular; function
Psyn1:3	NPQfast	AT1G28000	9756674	yes			ND	molecular; function
Psyn1:3	NPQfast	AT1G28007	9762024	yes	yes		ISM	mitochondrion
Psyn1:3	NPQfast	AT1G28010	9763436	yes			IBA; IEA; RCA; ISS; ISM	plasma membrane; nucleotide binding; carpel development; ATPase activity
Psyn1:3	NPQfast	AT1G28020	9768395	yes			ND; ISM	biological; process; mitochondrion
Psyn1:3	NPQfast	AT1G28040	9773580	yes			IEA; ISS; ISM	zinc ion binding; zinc ion binding; nucleus
Psyn1:3	NPQfast	AT1G28050	9775528	yes			RCA; ISS; IEA; TAS; ISM	circadian rhythm; zinc ion binding; intracellular; regulation of transcription
Psyn1:3	NPQfast	AT1G28060	9779138	yes			ND; ISM	biological; process; nucleus
Psyn1:3	NPQfast	AT1G28070	9782996	yes		1.13	ND; ISM; RCA	biological; process; nucleus; phosphatidylinositol biosynthetic process
Psyn1:3	NPQfast	AT1G28120	9812959	yes			ISM; IEA	cytoplasm; protein metabolic process
Psyn1:3	NPQfast	AT1G28160	9839387	yes			IEA; ISS; TAS; ISM	regulation of transcription
Psyn1:3	NPQfast	AT1G28170	9841332	yes			ISM; IEA; ISS	nucleus; sulfotransferase activity; sulfotransferase activity
Psyn1:3	NPQfast	AT1G28180	9843075	yes			IEA; ISM	ATP binding; nucleus
Psyn1:3	NPQfast	AT1G28210	9854546	yes			IEA; ISS; ISM	protein folding; protein folding; mitochondrion
Psyn1:3	NPQfast	AT1G28240	9868316	yes			ISM; IEA	transferase activity
Psyn1:3	NPQfast	AT1G28250	9874247	yes			RCA; IPI; ND; ISM	proline transport; protein binding; biological; process; mitochondrion
Psyn1:3	NPQfast	AT1G28260	9875600	yes		1.03	ISM; ND	nucleus; biological; process
Psyn1:3	NPQfast	AT1G28300	9896867	yes			IDA; ISS; IMP; IEA; ISM	DNA binding; sequence-specific DNA binding transcription factor activity; seed oilbody biogenesis; regulation of transcription
Psyn1:3	NPQfast	AT1G28305	9904734	yes			ISM; ND	cytoplasm; molecular; function
Psyn1:3	NPQfast	AT1G28306	9907202	yes			ND; ISM	molecular; function; cytoplasm
Psyn1:3	NPQfast	AT1G28320	9920507	yes			IEA; IDA; IMP	catalytic activity; peroxisome; endopeptidase activity
Psyn1:3	NPQfast	AT1G28327	9931934	yes			ND; ISM	biological; process; nucleus
Psyn1:3	NPQfast	AT1G28330	9933884			1.91	RCA; ISM; IEP; ND	response to fructose stimulus; nucleus; response to sucrose stimulus; molecular; function
Psyn1:3	NPQfast	AT1G28335	9937001	yes			ISM	extracellular region
Psyn1:3	NPQfast	AT1G28350	9944036	yes			IEA; ISS; ISM	tRNA aminoacylation for protein translation; aminoacyl-tRNA ligase activity; cytoplasm
Psyn1:3	NPQfast	AT1G28360	9951848	yes			IEA; TAS; ISS; ISM	sequence-specific DNA binding transcription factor activity; DNA binding; sequence-specific DNA binding transcription factor activity; nucleus
Psyn1:3	NPQfast	AT1G28370	9955969	yes		1.36	IEA; RCA; TAS; ISM; IC; ISS	regulation of transcription
Psyn1:3	NPQfast	AT1G28380	9963593	yes			RCA; TAS; IMP; ND; ISM	cellular membrane fusion; response to salt stress; plant-type hypersensitive response; molecular; function; nucleus
Psyn1:3	NPQfast	AT1G28390	9966628	yes			IEA; ISS; ISM; RCA	transferase activity
Psyn1:3	NPQfast	AT1G28410	9976182	yes			ISM; ND	chloroplast; molecular; function
Psyn1:3	NPQfast	AT1G28420	9979802	yes			ISS; ISM; IPI; RCA; IGI	nucleus; nucleus; protein binding; gravitropism; vegetative to reproductive phase transition of meristem
Psyn1:3	NPQfast	AT1G28430	9992986	yes			ISS; IEA; ISM	oxygen binding; oxidoreductase activity
Psyn1:3	NPQfast	AT1G28460	10006230	yes			IEA; ISM; ISS	DNA binding; nucleus; DNA binding
Psyn1:3	NPQfast	AT1G28470	10010181	yes			IEA; RCA; IDA; IMP; ISM; ISS	regulation of transcription
Psyn1:3	NPQfast	AT1G28500	10018691	yes			ND; ISM	biological; process; nucleus
Psyn1:3	NPQfast	AT1G28520	10029150	yes			IMP; IPI; IDA; RCA; ND	positive regulation of long-day photoperiodism
Psyn1:3	NPQfast	AT1G28530	10031997	yes			ND; ISM; RCA	biological; process; chloroplast; pyrimidine ribonucleotide biosynthetic process
Psyn1:3	NPQfast	AT1G28570	10041641	yes		1.69	IEA; ISS; RCA; ISM	hydrolase activity
Psyn1:3	NPQfast	AT1G28590	10047276	yes			ISM; IEA; ISS	extracellular region; lipid metabolic process; carboxylesterase activity
Psyn1:3	NPQfast	AT1G28600	10051001	yes			IEA; ISM; ISS; IDA	hydrolase activity
Psyn1:3	NPQfast	AT1G28610	10053617	yes			ISM; ISS; IEA	extracellular region; lipase activity; lipid metabolic process
Psyn1:3	NPQfast	AT1G28630	10058456	yes			ND; ISM	molecular; function; nucleus
Psyn1:3	NPQfast	AT1G28650	10069365	yes			ISM; IEA; ISS	extracellular region; lipid metabolic process; carboxylesterase activity
Psyn1:3	NPQfast	AT1G28670	10074507	yes		-3.14	IEA; ISS; ISM	lipid metabolic process; carboxylesterase activity; extracellular region
Psyn1:3	NPQfast	AT1G28695	10081894	yes			ND; ISM	biological; process; cytoplasm
Psyn1:3	NPQfast	AT1G28700	10083500	yes			ISM; ND	chloroplast; molecular; function
Psyn1:3	NPQfast	AT1G28710	10086637	yes			ND; ISM	biological; process; cytoplasm
Psyn1:3	NPQfast	AT1G28760	10103158	yes			ISM	chloroplast
Psyn1:3	NPQfast	AT1G29010	10117715	yes			ISS; IMP; IPI; ISM	negative regulation of transcription
Psyn1:3	NPQfast	AT1G29030	10129035	yes			IDA; ND	cytosol; biological; process
Psyn1:3	NPQfast	AT1G29050	10136230			1.22	ND	biological; process
Psyn1:3	NPQfast	AT1G29080	10157494	yes			IEA; ISS; ISM	proteolysis; proteolysis; extracellular region
Psyn1:3	NPQfast	AT1G29110	10171683	yes			ISS; IEA	proteolysis; proteolysis
Psyn1:3	NPQfast	AT1G29120	10174242	yes			ISM; ND	nucleus; biological; process
Psyn1:3	NPQfast	AT1G29150	10180518	yes			TAS; RCA; ISM; IDA; ISS; IEP	ubiquitin-dependent protein catabolic process; protein maturation; chloroplast; cytosol; proteasome regulatory particle
Psyn1:3	NPQfast	AT1G29179	10198764	yes			ND; ISM	molecular; function; nucleus
Psyn1:3	NPQfast	AT1G29180	10199628	yes			ISM; IEA	nucleus; protein-disulfide reductase activity
Psyn1:3	NPQfast	AT1G29195	10202536			1.63	IDA; ND	chloroplast; molecular; function
Psyn1:3	NPQfast	AT1G29200	10207822	yes			ISM; ND	Golgi apparatus; biological; process
Psyn1:3	NPQfast	AT1G29220	10210520	yes			ND; ISM	biological; process; nucleus
Psyn1:3	NPQfast	AT1G29230	10214860	yes			IEA; ISM; ISS	ATP binding; plasma membrane; kinase activity
Psyn1:3	NPQfast	AT1G29240	10216779	yes			ND; ISM	molecular; function; nucleus
Psyn1:3	NPQfast	AT1G29270	10230319	yes			ISM; ND	chloroplast; molecular; function
Psyn1:3	NPQfast	AT1G29290	10244966			1.05	ND	molecular; function
Psyn1:3	NPQfast	AT1G29300	10247780	yes			IMP	double fertilization forming a zygote and endosperm
Psyn1:3	NPQfast	AT1G29320	10255321	yes			ISS; ND; ISM	nucleotide binding; biological; process; cytoplasm
Psyn1:3	NPQfast	AT1G29340	10264395	yes			IEA; IGI; IDA; IMP	protein ubiquitination; plant-type hypersensitive response; protein ubiquitination; defense response
Psyn1:3	NPQfast	AT1G29350	10268469	yes			ND; ISM	molecular; function; nucleus
Psyn1:3	NPQfast	AT1G29355	10274048	yes	yes		ND; ISM	molecular; function; nucleus
Psyn1:3	NPQfast	AT1G29370	10277890	yes			ND; ISM	biological; process; nucleus
Psyn1:3	NPQfast	AT1G29395	10288197			2.35	RCA; IDA; IEP; ISS; ISM; IMP; ND	response to cold; chloroplast thylakoid membrane; cellular response to water deprivation; chloroplast thylakoid membrane; chloroplast; cold acclimation; molecular; function
Psyn1:3	NPQfast	AT1G29410	10297877			-2.29	IEA; ISM; TAS; IEP; IGI; IMP; IDA; ISS	tryptophan metabolic process; chloroplast; tryptophan biosynthetic process; response to UV; phosphoribosylanthranilate isomerase activity; multicellular organismal development; chloroplast; phosphoribosylanthranilate isomerase activity
Psyn1:3	NPQfast	AT1G29418	10300878	yes			ISM; ND	mitochondrion; molecular; function
Psyn1:3	NPQfast	AT1G29420	10301152	yes	yes		ISM; ND; ISS	mitochondrion; molecular; function; response to auxin stimulus
Psyn1:3	NPQfast	AT1G29430	10302650			-1.76	ND; ISM; ISS	molecular; function; mitochondrion; response to auxin stimulus
Psyn1:3	NPQfast	AT1G29440	10304507	yes		-1.61	ISM; ISS; ND; IMP; IDA; RCA	mitochondrion; response to auxin stimulus; molecular; function; stamen filament development; auxin polar transport; response to brassinosteroid stimulus
Psyn1:3	NPQfast	AT1G29450	10305951	yes		-1.69	ISS; ND; ISM	response to auxin stimulus; molecular; function; mitochondrion
Psyn1:3	NPQfast	AT1G29460	10307507			-1.27	ND; ISM; ISS	molecular; function; mitochondrion; response to auxin stimulus
Psyn1:3	NPQfast	AT1G29470	10310245	yes			IDA; IEA; ISM	Golgi apparatus; methyltransferase activity; Golgi apparatus
Psyn1:3	NPQfast	AT1G29510	10322574	yes			ND; ISM; ISS	molecular; function; mitochondrion; response to auxin stimulus
Psyn1:3	NPQfast	AT1G29530	10324745	yes			ND; ISM	biological; process; nucleus
Psyn1:3	NPQfast	AT1G29580	10338443	yes			ND	biological; process
Psyn1:3	NPQfast	AT1G29590	10339937	yes	yes		IEA; ISS; ISM	RNA binding; cytoplasm; mitochondrion
Psyn1:3	NPQfast	AT1G29600	10344046	yes			ISS; IEA; ND; ISM	nucleic acid binding; nucleic acid binding; biological; process; nucleus
Psyn1:3	NPQfast	AT1G29630	10349427	yes			IEA; RCA; ISM; ISS	nuclease activity; sister chromatid cohesion; nucleus; nuclease activity
Psyn1:3	NPQfast	AT1G29660	10371839	yes			RCA; ISM; ISS; IDA; IEA	water transport; extracellular region; carboxylesterase activity; apoplast; lipid metabolic process
Psyn1:3	NPQfast	AT1G29670	10375763	yes			ISM; IDA; ISS; IEA; RCA	extracellular region; chloroplast thylakoid; carboxylesterase activity; hydrolase activity
Psyn1:3	NPQfast	AT1G29720	10393797	yes			IEA; ISS; ISM	protein serine/threonine kinase activity; kinase activity; plasma membrane
Psyn1:3	NPQfast	AT1G29730	10400564	yes		1.89	IEA; ISS; ISM	protein phosphorylation; kinase activity; plasma membrane
Psyn1:3	NPQfast	AT1G29740	10407379	yes			IEA; ISS; ISM	protein kinase activity; kinase activity; plasma membrane
Psyn1:3	NPQfast	AT1G29750	10413881	yes			ISS; IEA; ISM; IDA; RCA	protein serine/threonine kinase activity; protein phosphorylation; plasma membrane; protein serine/threonine kinase activity; oligopeptide transport
Psyn1:3	NPQfast	AT1G29760	10422331	yes			ISM; ND	nucleus; molecular; function
Psyn1:3	NPQfast	AT1G29770	10424576	yes			IEA; ISM	phosphatase activity; nucleus
Psyn1:3	NPQfast	AT1G29780	10426950	yes			IEA; ISM	phosphatase activity; plasma membrane
Psyn1:3	NPQfast	AT1G29790	10429976	yes			ISM; IDA; IEA	Golgi apparatus; plasma membrane; methyltransferase activity
Psyn1:3	NPQfast	AT1G29800	10432601	yes			ISS; IEA; ISM	signal transduction; metal ion binding; cytoplasm
Psyn1:3	NPQfast	AT1G29820	10437657	yes			IEA; ISM	metal ion transport; nucleus
Psyn1:3	NPQfast	AT1G29830	10441053	yes			IEA; ISM	transmembrane transport; nucleus
Psyn1:3	NPQfast	AT1G29840	10445625	yes			ISS	catalytic activity
Psyn1:3	NPQfast	AT1G29870	10456902	yes			IEA; RCA; ISM; ISS	ATP binding; methylglyoxal catabolic process to D-lactate; cytoplasm; tRNA aminoacylation for protein translation
Psyn1:3	NPQfast	AT1G29880	10459478	yes			IEA; IDA; RCA; ISS; IEP	glycyl-tRNA aminoacylation; endosome; proteasomal protein catabolic process; glycyl-tRNA aminoacylation; response to cadmium ion
Psyn1:3	NPQfast	AT1G29890	10463403	yes			ND; IDA; IGI	molecular; function; Golgi apparatus; secondary cell wall biogenesis
Psyn1:3	NPQfast	AT1G29900	10468054	yes			IDA; RCA; IEA; ISM; ISS; NAS; IEP	chloroplast stroma; proteasomal protein catabolic process; metabolic process; mitochondrion; ATP binding; arginine biosynthetic process; cellular response to phosphate starvation
Psyn1:3	NPQfast	AT1G29920	10474784	yes			IDA; ISS; IEP; TAS; IEA; ISM	chloroplast; photosynthesis; response to red light; chlorophyll binding; photosynthesis
Psyn1:3	NPQfast	AT1G29960	10494707	yes			ISM; RCA; ISS; IEA	plasma membrane; carpel morphogenesis; peptidase activity; membrane
Psyn1:3	NPQfast	AT1G29962	10496730	yes			ISM; ISS; IEA	nucleus; sequence-specific DNA binding transcription factor activity; protein dimerization activity
Psyn1:3	NPQfast	AT1G29970	10498351	yes			IEA; RCA; ISM	structural constituent of ribosome; autophagy; cytoplasm
Psyn1:3	NPQfast	AT1G29980	10503278	yes			ISM; IDA; ND; TAS	nucleus; plasma membrane; biological; process; anchored to membrane
Psyn1:3	NPQfast	AT1G30010	10513194	yes			ISS; IEA; IMP; IDA; ISM	RNA binding; RNA binding; seed germination; mitochondrion; chloroplast
Psyn1:3	NPQfast	AT1G30020	10515874	yes	yes		ND; ISM	biological; process; mitochondrion
Psyn1:3	NPQfast	AT1G30050	10543022	yes			ND; ISM	molecular; function; nucleus
Psyn1:3	NPQfast	AT1G30080	10550947	yes			IEA; ISS; RCA; ISM	hydrolase activity
Psyn1:3	NPQfast	AT1G30100	10571340	yes			IMP; IGI; TAS; ISM; IDA	abscisic acid biosynthetic process; seed dormancy process; abscisic acid biosynthetic process; chloroplast; thylakoid
Psyn1:3	NPQfast	AT1G30130	10587602	yes			ND; ISM	biological; process; extracellular region
Psyn1:3	NPQfast	AT1G30135	10596492	yes			RCA; ND; IPI; ISM	response to wounding; biological; process; protein binding; nucleus
Psyn1:3	NPQfast	AT1G30140	10598627	yes			ISM; ND	nucleus; molecular; function
Psyn1:3	NPQfast	AT1G30160	10606210	yes			ISM; ND	chloroplast; molecular; function
Psyn1:3	NPQfast	AT1G30170	10607888	yes			ND; ISM	molecular; function; mitochondrion
Psyn1:3	NPQfast	AT1G30190	10618966	yes		1.62	ISM; ND	nucleus; molecular; function
Psyn1:3	NPQfast	AT1G30200	10625029	yes			ISM; ND	nucleus; molecular; function
Psyn1:3	NPQfast	AT1G30210	10627185	yes			RCA; TAS; IGI; ISS; IMP; IPI; ISM	regulation of transcription
Psyn1:3	NPQfast	AT1G30220	10632821	yes			IDA; TAS; ISS; IMP; IEA; ISM; RCA	plasma membrane; pollen tube; carbohydrate transmembrane transporter activity; myo-inositol:hydrogen symporter activity; transmembrane transport; plasma membrane; purine nucleobase transport
Psyn1:3	NPQfast	AT1G30270	10654857	yes			IPI; IMP; RCA; IEA; IDA; ISS; ISM	plasma membrane; potassium ion import; abscisic acid mediated signaling pathway; transferase activity
Psyn1:3	NPQfast	AT1G30290	10670320	yes			ND; ISM	molecular; function; mitochondrion
Psyn1:3	NPQfast	AT1G30320	10680246	yes			ISS; ISM; IDA	DNA binding; cytoplasm; plasma membrane
Psyn1:3	NPQfast	AT1G30330	10685822	yes			IDA; RCA; IMP; ISS; ISM; IEA; IPI; IGI	nucleus; meristem initiation; response to auxin stimulus; regulation of transcription
Psyn1:3	NPQfast	AT1G30400	10727638	yes			IEA; IMP; IDA; ISM; ISS; RCA; IPI	ATPase activity; xenobiotic-transporting ATPase activity; plant-type vacuole; nucleus; ATPase activity
Psyn1:3	NPQfast	AT1G30410	10738805	yes		1.16	IEA; ISS	nucleoside-triphosphatase activity; ATPase activity
Psyn1:3	NPQfast	AT1G30420	10748816	yes			IEA; ISS; ISM	ATP binding; ATPase activity
Psyn1:3	NPQfast	AT1G30455	10769722	yes	yes		IEA; ISM	positive regulation of transcription
Psyn1:3	NPQfast	AT1G30460	10770813	yes			IMP; IPI; RCA; IDA; ISS; ISM; TAS	regulation of mRNA polyadenylation; protein binding; RNA processing; RNA binding; mRNA cleavage and polyadenylation specificity factor complex; nucleus; RNA processing
Psyn1:3	NPQfast	AT1G30470	10779171	yes			ISM; IDA; ND	nucleus; vacuolar membrane; molecular; function
Psyn1:3	NPQfast	AT1G30475	10788226	yes			ND	biological; process
Psyn1:3	NPQfast	AT1G30480	10790022	yes			RCA; IEA; IDA; ISM; ISS; IGI	embryo sac egg cell differentiation; nucleic acid binding; nucleus; nucleus; chloroplast; DNA repair
Psyn1:3	NPQfast	AT1G30500	10804450			1.02	ISM; RCA; ISS; IEA; IDA	nucleus; cellular response to phosphate starvation; regulation of transcription
Psyn1:3	NPQfast	AT1G30510	10806985	yes			IEA; ISM; IDA; ISS	ferredoxin-NADP+ reductase activity; chloroplast; copper ion binding; oxidoreductase activity
Psyn1:3	NPQfast	AT1G30520	10810984	yes			IGI; IMP; IEA; ISS; IDA; ISM	o-succinylbenzoate-CoA ligase activity; phylloquinone biosynthetic process; catalytic activity; AMP binding; peroxisome; mitochondrion
Psyn1:3	NPQfast	AT1G30530	10814659	yes			IMP; IDA; IEA; ISM; ISS; IEP	flavonol biosynthetic process; quercetin 3-O-glucosyltransferase activity; transferase activity
Psyn1:3	NPQfast	AT1G30550	10819554	yes			IEA; ISM	7-methylguanosine RNA capping; nucleus
Psyn1:3	NPQfast	AT1G30570	10828933	yes			IGI; IEA; ISS; RCA; IDA	unidimensional cell growth; protein serine/threonine kinase activity; kinase activity; regulation of unidimensional cell growth; plasma membrane
Psyn1:3	NPQfast	AT1G30610	10846676	yes			ISM; IMP; NAS; TAS	chloroplast; suspensor development; embryo development ending in seed dormancy; embryo development ending in seed dormancy
Psyn1:3	NPQfast	AT1G30650	10868303	yes			ISS; IEA; RCA; ISM; IDA	regulation of transcription
Psyn1:3	NPQfast	AT1G30670	10879173	yes			ISS; TAS; ISM; IDA	sequence-specific DNA binding transcription factor activity; regulation of transcription
Psyn1:3	NPQfast	AT1G30680	10881597	yes			IEA; ISM; IDA	DNA replication; mitochondrion; DNA primase activity
Psyn1:3	NPQfast	AT1G30690	10887607	yes			ISS; IEA; RCA; IDA; ISM	transport; transport; plant-type cell wall cellulose metabolic process; plasma membrane; nucleus
Psyn1:3	NPQfast	AT1G30700	10892570	yes		2.7	RCA; IEA; ISS; ISM	toxin catabolic process; oxidation-reduction process; electron carrier activity; chloroplast
Psyn1:3	NPQfast	AT1G30710	10895280	yes			IEA; ISS; ISM	flavin adenine dinucleotide binding; electron carrier activity; chloroplast
Psyn1:3	NPQfast	AT1G30720	10898172	yes			IEA; ISS	oxidoreductase activity
Psyn1:3	NPQfast	AT1G30730	10900854	yes		1.72	ISM; IEA; ISS	cytoplasm; UDP-N-acetylmuramate dehydrogenase activity; electron carrier activity
Psyn1:3	NPQfast	AT1G30740	10903029	yes			IEA; IDA; ISS	catalytic activity; plasmodesma; electron carrier activity
Psyn1:3	NPQfast	AT1G30755	10905817	yes			ISM; ND	nucleus; biological; process
Psyn1:3	NPQfast	AT1G30757	10909150	yes			ND	biological; process
Psyn1:3	NPQfast	AT1G30760	10918278	yes			ISS; IEA; ISM	electron carrier activity; catalytic activity; cytoplasm
Psyn1:3	NPQfast	AT1G30780	10923919	yes			ND	biological; process
Psyn1:3	NPQfast	AT1G30790	10932713	yes			ND; ISM	biological; process; nucleus
Psyn1:3	NPQfast	AT1G30810	10936765	yes			IMP; RCA; ISS; IEA; TAS; ISM; IDA	photoperiodism
Psyn1:3	NPQfast	AT1G30814	10942648	yes			ND; ISM	biological; process; nucleus
Psyn1:3	NPQfast	AT1G30820	10944913	yes			IEA; ISS; ISM	pyrimidine nucleotide biosynthetic process; CTP synthase activity; cytoplasm
Psyn1:3	NPQfast	AT1G30850	10985078			-1.55	ISM; ND; RCA	nucleus; biological; process; root hair cell differentiation
Psyn1:3	NPQfast	AT1G30870	10991485	yes			ISS; IEA; RCA; ISM	peroxidase activity; peroxidase activity; trichoblast differentiation; extracellular region
Psyn1:3	NPQfast	AT1G30880	10993195	yes			ND; ISM	biological; process; mitochondrion
Psyn1:3	NPQfast	AT1G30900	10997275	yes		-1.32	ISS; RCA; IPI; TAS; IEA; ISM	integral to plasma membrane; systemic acquired resistance; Golgi transport complex; protein targeting to vacuole; calcium ion binding; Golgi apparatus
Psyn1:3	NPQfast	AT1G30910	11000883	yes			IEA; ISM; ISS	pyridoxal phosphate binding; chloroplast; Mo-molybdopterin cofactor sulfurase activity
Psyn1:3	NPQfast	AT1G30920	11004242	yes			ND	biological; process
Psyn1:3	NPQfast	AT1G30925	11009888	yes			IEA; ISM	phospholipase C activity; mitochondrion
Psyn1:3	NPQfast	AT1G30930	11014783	yes			ND	biological; process
Psyn1:3	NPQfast	AT1G30950	11036180	yes			RCA; IMP; IPI; ISM; TAS; IGI; IDA; ISS	regulation of circadian rhythm; ubiquitin-protein ligase activity; protein binding; nucleus; ubiquitin-dependent protein catabolic process; SCF-dependent proteasomal ubiquitin-dependent protein catabolic process; regulation of transcription
Psyn1:3	NPQfast	AT1G30970	11040281	yes			IMP; IDA; IPI; TAS; ISS; IEA; ISM; IGI	regulation of transcription
Psyn1:3	NPQfast	AT1G30972	11044631	yes			ISM	extracellular region
Psyn1:3	NPQfast	AT1G30974	11046969	yes			ISM	extracellular region
Psyn1:3	NPQfast	AT1G31000	11053377	yes			ND; ISM	molecular; function; nucleus
Psyn1:3	NPQfast	AT1G31040	11069793	yes			ND; ISM	biological; process; mitochondrion
Psyn1:3	NPQfast	AT1G31050	11075627	yes			RCA; ISM; TAS; ISS	lateral root development; nucleus; regulation of transcription
Psyn1:3	NPQfast	AT1G31070	11084859	yes			IDA; IEA; ISM	UDP-N-acetylglucosamine metabolic process; nucleotidyltransferase activity; cytoplasm
Psyn1:3	NPQfast	AT1G31140	11117993	yes			ISS; IEA; IMP; ISM; IPI	sequence-specific DNA binding transcription factor activity; DNA binding; fruit development; nucleus; protein binding
Psyn1:3	NPQfast	AT1G31150	11120097	yes			IEA; RCA; ISM	regulation of transcription
Psyn1:3	NPQfast	AT1G31160	11122658	yes		1.27	ISM; IDA; IEA; ISS	mitochondrion; chloroplast; catalytic activity; zinc ion binding
Psyn1:3	NPQfast	AT1G31163	11129311	yes			ISM; ND	nucleus; biological; process
Psyn1:3	NPQfast	AT1G31180	11142714	yes			IEA; IDA; ISS; IGI; IEP; ISM	magnesium ion binding; plastid; plastid; leucine biosynthetic process; response to salt stress; mitochondrion
Psyn1:3	NPQfast	AT1G31190	11144772	yes			RCA; IDA; ISS; IEA; ISM	maltose metabolic process; chloroplast; sulfur compound metabolic process; phosphatidylinositol phosphorylation; chloroplast
Psyn1:3	NPQfast	AT1G31200	11146923	yes			ISM; ISS	nucleus; carbohydrate binding
Psyn1:3	NPQfast	AT1G31220	11156802	yes			ISS; IEA; IGI; ISM; IDA	biosynthetic process; phosphoribosylglycinamide formyltransferase activity; phosphoribosylglycinamide formyltransferase activity; chloroplast; chloroplast
Psyn1:3	NPQfast	AT1G31230	11158618	yes			IEA; IDA; TAS; RCA; ISM	aspartate kinase activity; chloroplast stroma; aspartate family amino acid biosynthetic process; positive regulation of catalytic activity; chloroplast
Psyn1:3	NPQfast	AT1G31240	11163858	yes			ND; ISM; IEA	biological; process; nucleus; DNA binding
Psyn1:3	NPQfast	AT1G31250	11166557	yes	yes		ND	biological; process
Psyn1:3	NPQfast	AT1G31260	11175559	yes			IEA; RCA; ISS; ISM	zinc ion transmembrane transport; iron ion transport; cation transmembrane transporter activity; plasma membrane
Psyn1:3	NPQfast	AT1G31270	11178349	yes			ND; ISM	molecular; function; mitochondrion
Psyn1:3	NPQfast	AT1G31280	11181711	yes			IMP; ISM; IDA; IPI	defense response to bacterium; cytoplasm; siRNA binding; protein binding
Psyn1:3	NPQfast	AT1G31290	11188293	yes			ISM; IEA; ND	cytoplasm; nucleic acid binding; biological; process
Psyn1:3	NPQfast	AT1G31310	11198353	yes	yes		TAS; ISM; ISS	regulation of transcription
Psyn1:3	NPQfast	AT1G31350	11221335	yes			IPI; ISM; IEP	protein binding; nucleus; response to karrikin
Psyn1:3	NPQfast	AT1G31360	11232333	yes			IEA; RCA; IDA; IC; ISS; ISM; IPI	ATP binding; xylan biosynthetic process; 3'-5' DNA helicase activity; DNA repair; ATP-dependent helicase activity; nucleus; protein binding
Psyn1:3	NPQfast	AT1G31380	11240451	yes			ND; ISM	biological; process; nucleus
Psyn1:3	NPQfast	AT1G31390	11243191	yes			ND; ISM	biological; process; cytoplasm
Psyn1:3	NPQfast	AT1G31400	11245225	yes	yes		ND	molecular; function
Psyn1:3	NPQfast	AT1G31410	11246914	yes			IDA; ISM; IEA	chloroplast envelope; nucleus; transporter activity
Psyn1:3	NPQfast	AT1G31420	11249618	yes			RCA; IEA; ISS; IMP; ISM	plant-type cell wall organization; protein kinase activity; protein serine/threonine kinase activity; unidimensional cell growth; plasma membrane
Psyn1:3	NPQfast	AT1G31430	11253936	yes			ISM	mitochondrion
Psyn1:3	NPQfast	AT1G31440	11255836	yes	yes		IDA; IPI; ISM	clathrin binding; protein binding; nucleus
Psyn1:3	NPQfast	AT1G31450	11259872	yes			IEA; ISS; ISM	aspartic-type endopeptidase activity; proteolysis; extracellular region
Psyn1:3	NPQfast	AT1G31460	11261541	yes			ND; IDA; ISM	biological; process; plasma membrane; nucleus
Psyn1:3	NPQfast	AT1G31470	11262918	yes			IMP; RCA; ISM	response to salt stress; mitochondrion; nucleus
Psyn1:3	NPQfast	AT1G31480	11265880	yes			IMP; IDA; IEA; ISM; ISS	amyloplast organization; vacuole; metal ion binding; cytoplasm; phosphatidylcholine 1-acylhydrolase activity
Psyn1:3	NPQfast	AT1G31490	11271228	yes			ISS; IEA; ISM; IDA	transferase activity; oxidation-reduction process; cytoplasm; chloroplast
Psyn1:3	NPQfast	AT1G31510	11277417	yes			ND; ISM	molecular; function; nucleus
Psyn1:3	NPQfast	AT1G31520	11278983	yes	yes		ND; ISM	molecular; function; mitochondrion
Psyn1:3	NPQfast	AT1G31530	11281188	yes			ISS; ND	hydrolase activity; cellular; component
Psyn1:3	NPQfast	AT1G31540	11288452	yes		-1.29	IEA; ISM; IDA; ISS	intracellular; cytoplasm; plasmodesma; defense response
Psyn1:3	NPQfast	AT1G31550	11295525	yes			IDA; IEA; ISS; ISM	vacuole; hydrolase activity
Psyn1:3	NPQfast	AT1G31580	11311169	yes			RCA; ND; ISM; IEP; IDA	defense response
Psyn1:3	NPQfast	AT1G31600	11312961	yes	yes		IEA; ISM; IMP; ISS	nucleic acid binding; nucleus; tRNA wobble uridine modification; nucleic acid binding
Psyn1:3	NPQfast	AT1G31630	11318528	yes			ISS; IEA; ISM	sequence-specific DNA binding transcription factor activity; DNA binding; nucleus
Psyn1:3	NPQfast	AT1G31640	11322692	yes			IEA; ISM; ISS	protein dimerization activity; nucleus; sequence-specific DNA binding transcription factor activity
Psyn1:3	NPQfast	AT1G31650	11326301	yes			IGI; ISS; ISM; RCA; IEA	regulation of pollen tube growth; Rho guanyl-nucleotide exchange factor activity; mitochondrion; cysteine biosynthetic process; Rho guanyl-nucleotide exchange factor activity
Psyn1:3	NPQfast	AT1G31670	11337558	yes			ISS; IEA; ISM	copper ion binding; amine metabolic process; extracellular region
Psyn1:3	NPQfast	AT1G31690	11343980	yes			ISM; ISS; IEA	chloroplast; copper ion binding; copper ion binding
Psyn1:3	NPQfast	AT1G31710	11349840	yes			RCA; ISS; IEA; ISM	indoleacetic acid biosynthetic process; copper ion binding; amine metabolic process; extracellular region
Psyn1:3	NPQfast	AT1G31720	11356102	yes			ND	biological; process
Psyn1:3	NPQfast	AT1G31730	11359642	yes			IEA; IDA; RCA; ISS; ISM	vesicle-mediated transport; plasmodesma; protein N-linked glycosylation; clathrin binding; plasma membrane
Psyn1:3	NPQfast	AT1G31740	11365285	yes			IEA; ISM; TAS; ISS	cation binding; extracellular region; beta-galactosidase activity; beta-galactosidase activity
Psyn1:3	NPQfast	AT1G31760	11372425	yes		-2.13	ISM; ND	nucleus; molecular; function
Psyn1:3	NPQfast	AT1G31770	11374893	yes			IEA; ISS	ATP binding; ATPase activity
Psyn1:3	NPQfast	AT1G31810	11399607	yes			IDA; ISS; ISM; IEA; RCA; IMP	preprophase band; actin binding; cytoplasm; actin binding; actin filament organization; microsporogenesis
Psyn1:3	NPQfast	AT1G31814	11412608	yes		1	ND; ISM; IMP	molecular; function; nucleus; vegetative to reproductive phase transition of meristem
Psyn1:3	NPQfast	AT1G31817	11414749	yes		-1.04	IEA; RCA; ISS; ISM	translation; pyrimidine ribonucleotide biosynthetic process; cytosolic small ribosomal subunit; chloroplast
Psyn1:3	NPQfast	AT1G31820	11416451	yes			IEA; IDA; IGI; RCA; ISS; ISM	membrane; polyamine transmembrane transporter activity; polyamine transmembrane transporter activity; sterol biosynthetic process; cationic amino acid transmembrane transporter activity; plasma membrane
Psyn1:3	NPQfast	AT1G31830	11418625	yes			IDA; IEA; RCA; ISS; IGI; ISM	polyamine transmembrane transporter activity; membrane; sterol biosynthetic process; cationic amino acid transmembrane transporter activity; polyamine transmembrane transporter activity; plasma membrane
Psyn1:3	NPQfast	AT1G31835	11423059	yes	yes	-1.48	ND	molecular; function
Psyn1:3	NPQfast	AT1G31840	11424006	yes			ISM	mitochondrion
Psyn1:3	NPQfast	AT1G31850	11430222	yes			IDA; IEA	Golgi apparatus; methyltransferase activity
Psyn1:3	NPQfast	AT1G31860	11434108	yes			RCA; ISM; IEA; IDA; TAS	nucleotide biosynthetic process; chloroplast; phosphoribosyl-AMP cyclohydrolase activity; phosphoribosyl-AMP cyclohydrolase activity; histidine biosynthetic process
Psyn1:3	NPQfast	AT1G31870	11436719	yes			ND; ISM; IDA	molecular; function; nucleus; cytosol
Psyn1:3	NPQfast	AT1G31875	11442913	yes			ISM	mitochondrion
Psyn1:3	NPQfast	AT1G31880	11445490	yes			IPI; ISM; IMP; IDA; ISS	identical protein binding; nucleus; response to abscisic acid stimulus; nucleus; water channel activity
Psyn1:3	NPQfast	AT1G31885	11450460	yes			ISS; IEA	transport; water transport
Psyn1:3	NPQfast	AT1G31910	11457126	yes			RCA; ISM; IEA	pentacyclic triterpenoid biosynthetic process; cytoplasm; ATP binding
Psyn1:3	NPQfast	AT1G31920	11461855	yes			ISM; RCA; ND	mitochondrion; mRNA modification; biological; process
Psyn1:3	NPQfast	AT1G31930	11465014	yes			IGI; IBA; ISS; RCA; IEA; ISM; IDA; IMP	response to fructose stimulus; GTPase activity; signal transducer activity; gravitropism; guanyl nucleotide binding; cytoplasm; nucleus; response to ethylene stimulus
Psyn1:3	NPQfast	AT1G31950	11475807	yes			IEA; IDA; ISM	lyase activity; membrane; cytoplasm
Psyn1:3	NPQfast	AT1G31960	11479133	yes	yes		ND	cellular; component
Psyn1:3	NPQfast	AT1G32000	11508285	yes			ISM; ND	nucleus; biological; process
Psyn1:3	NPQfast	AT1G32010	11509341	yes			ND; ISM	biological; process; nucleus
Psyn1:3	NPQfast	AT1G32020	11512552	yes			ND; ISM	molecular; function; nucleus
Psyn1:3	NPQfast	AT1G32030	11514594	yes	yes		IEA; ISM	regulation of transcription
Psyn1:3	NPQfast	AT1G32050	11528445	yes			IDA; ISS; RCA; IEA; ISM	Golgi apparatus; transmembrane transporter activity; cellular membrane fusion; integral to membrane; plasma membrane
Psyn1:3	NPQfast	AT1G32070	11534682	yes			IDA; ISM; ISS; RCA; IEA; IMP	N-acetyltransferase activity; nucleus; metabolic process; pentose-phosphate shunt; N-acetyltransferase activity; pathogenesis
Psyn1:3	NPQfast	AT1G32080	11537342	yes			IDA; RCA; IMP; ISM	chloroplast envelope; cellular cation homeostasis; chloroplast organization; plasma membrane
Psyn1:3	NPQfast	AT1G32090	11540025	yes		1.13	IDA; ND; IEA; ISM	plasma membrane; biological; process; membrane; chloroplast
Psyn1:3	NPQfast	AT1G32120	11552926	yes			ND; ISM; IDA	molecular; function; nucleus; membrane
Psyn1:3	NPQfast	AT1G32130	11558881	yes			RCA; IEA; TAS; ISM; IMP	cellular membrane fusion; DNA binding; regulation of DNA-dependent transcription
Psyn1:3	NPQfast	AT1G32140	11562742	yes	yes		ISM; ND	cytoplasm; biological; process
Psyn1:3	NPQfast	AT1G32150	11565518	yes			IDA; RCA; IEA; ISM; ISS	sequence-specific DNA binding; protein acetylation; sequence-specific DNA binding; nucleus; sequence-specific DNA binding transcription factor activity
Psyn1:3	NPQfast	AT1G32160	11568665	yes			IDA; RCA; ISM; ND	chloroplast stroma; protein autophosphorylation; nucleus; molecular; function
Psyn1:3	NPQfast	AT1G32170	11575320	yes			IEA; ISS	cellular glucan metabolic process; hydrolase activity
Psyn1:3	NPQfast	AT1G32180	11586516	yes			ISS; IEA; ISM	polysaccharide biosynthetic process; membrane; Golgi apparatus
Psyn1:3	NPQfast	AT1G32190	11592955	yes			RCA; IDA; IEA; ISM	meristem initiation; plasma membrane; hydrolase activity; extracellular region
Psyn1:3	NPQfast	AT1G32200	11601781	yes			IMP; IDA; RCA; IEA; ISM; NAS	phosphatidylglycerol biosynthetic process; chloroplast; unsaturated fatty acid biosynthetic process; glycerol-3-phosphate O-acyltransferase activity; chloroplast; plastid
Psyn1:3	NPQfast	AT1G32220	11607854	yes			IMP; IEA; IDA; RCA; ISM	response to oxidative stress; nucleotide binding; plastoglobule; cellular response to water deprivation; mitochondrion
Psyn1:3	NPQfast	AT1G32230	11612118	yes			IMP; RCA; IGI; IDA; IPI; ISS; IEA; ISM	response to water deprivation; negative regulation of defense response; response to oxidative stress; nucleus; protein binding; nucleus; NAD+ ADP-ribosyltransferase activity; nucleus
Psyn1:3	NPQfast	AT1G32240	11625700	yes			ISS; TAS; RCA; ISM; IGI	DNA binding; regulation of transcription
Psyn1:3	NPQfast	AT1G32270	11642593	yes			RCA; TAS; ISS; ISM; IEA	microsporogenesis; intra-Golgi vesicle-mediated transport; cellular membrane fusion; nucleus; vesicle-mediated transport
Psyn1:3	NPQfast	AT1G32280	11646220	yes			ISS	lipid transport
Psyn1:3	NPQfast	AT1G32300	11651342	yes			IEA	flavin adenine dinucleotide binding
Psyn1:3	NPQfast	AT1G32310	11653564			1.49	IPI; IMP; RCA; IDA	protein binding; positive regulation of protein catabolic process; regulation of cell division; anaphase-promoting complex binding
Psyn1:3	NPQfast	AT1G32320	11655156	yes			IEA; ISS; TAS	protein serine/threonine kinase activity; kinase activity; MAP kinase kinase activity
Psyn1:3	NPQfast	AT1G32330	11656986	yes			IEA; RCA; ISS; IEP; ISM; IPI	regulation of transcription
Psyn1:3	NPQfast	AT1G32337	11661815	yes			ND	biological; process
Psyn1:3	NPQfast	AT1G32340	11663070	yes			RCA; IEA; ND; ISM	protein N-linked glycosylation; zinc ion binding; biological; process; nucleus
Psyn1:3	NPQfast	AT1G32350	11666977	yes		-1.06	IEA; TAS; RCA; ISS; ISM	oxidation-reduction process; oxidation-reduction process; abscisic acid mediated signaling pathway; alternative oxidase activity; mitochondrion
Psyn1:3	NPQfast	AT1G32360	11672931	yes			TAS; ISS; IEA; ISM; RCA	regulation of transcription
Psyn1:3	NPQfast	AT1G32361	11675531	yes			IEA; ISM	zinc ion binding; nucleus
Psyn1:3	NPQfast	AT1G32370	11676961	yes			IMP; ND	viral replication complex formation and maintenance; molecular; function
Psyn1:3	NPQfast	AT1G32375	11679230	yes			ND; ISM	molecular; function; nucleus
Psyn1:3	NPQfast	AT1G32380	11681752	yes		-1.01	IEA; ISM; ISS	ribonucleoside monophosphate biosynthetic process; chloroplast; nucleotide biosynthetic process
Psyn1:3	NPQfast	AT1G32400	11689106	yes			ISM; IDA; IEA; IMP; ISS; IPI	extracellular region; plasmodesma; integral to membrane; viral replication complex formation and maintenance; membrane; protein binding
Psyn1:3	NPQfast	AT1G32410	11693799	yes			ISS; IDA	transport; vacuole
Psyn1:3	NPQfast	AT1G32415	11695611	yes			ISM; ND	mitochondrion; biological; process
Psyn1:3	NPQfast	AT1G32420	11701995	yes			ISM; ND	cytoplasm; molecular; function
Psyn1:3	NPQfast	AT1G32430	11704932	yes			ISM; ND	cytoplasm; biological; process
Psyn1:3	NPQfast	AT1G32490	11742054	yes			IEA; ISM; IDA; RCA; IMP; NAS; ISS	nucleic acid binding; nucleus; membrane; chromatin silencing; posttranscriptional gene silencing by RNA; embryo development ending in seed dormancy; ATP-dependent RNA helicase activity
Psyn1:3	NPQfast	AT1G32500	11749823	yes			IMP; RCA; IDA; ISS; ISM; IPI; IEA	thylakoid membrane organization; vegetative to reproductive phase transition of meristem; iron-sulfur cluster assembly; transporter activity; chloroplast; protein binding; iron-sulfur cluster assembly
Psyn1:3	NPQfast	AT1G32530	11759459	yes			RCA; IPI; IEA; ISS; ISM	protein glycosylation; protein binding; zinc ion binding; zinc ion binding; cytoplasm
Psyn1:3	NPQfast	AT1G32540	11767504	yes			ISM; IMP; ISS	extracellular region; regulation of removal of superoxide radicals; DNA binding
Psyn1:3	NPQfast	AT1G32560	11774484	yes			IMP; IDA; ND; IEA; ISS	response to osmotic stress; plasmodesma; molecular; function; embryo development; embryo development ending in seed dormancy
Psyn1:3	NPQfast	AT1G32570	11776765	yes			ND; ISM	molecular; function; nucleus
Psyn1:3	NPQfast	AT1G32580	11784057	yes			IDA; ND; ISM	mitochondrion; biological; process; chloroplast
Psyn1:3	NPQfast	AT1G32583	11785806	yes		-1.79	ND; IEP; ISM	molecular; function; response to heat; extracellular region
Psyn1:3	NPQfast	AT1G32585	11788515	yes			ND; ISM	biological; process; nucleus
Psyn1:3	NPQfast	AT1G32600	11794802	yes			ND	molecular; function
Psyn1:3	NPQfast	AT1G32640	11798810	yes			IEP; IMP; RCA; IDA; IPI; ISS; TAS; ISM	tryptophan metabolic process; regulation of defense response to insect; protein targeting to membrane; nucleus; protein binding; DNA binding; response to wounding; nucleus
Psyn1:3	NPQfast	AT1G32650	11810557	yes	yes		ISM; ND	mitochondrion; molecular; function
Psyn1:3	NPQfast	AT1G32660	11811040	yes			ISM; ND	nucleus; biological; process
Psyn1:3	NPQfast	AT1G32670	11815664	yes			ND	molecular; function
Psyn1:3	NPQfast	AT1G32690	11820908	yes			ND; IDA; ISM	molecular; function; plasma membrane; nucleus
Psyn1:3	NPQfast	AT1G32730	11840910	yes			ISM; RCA	chloroplast; petal formation
Psyn1:3	NPQfast	AT1G32740	11844877	yes			ND; IEA	biological; process; zinc ion binding
Psyn1:3	NPQfast	AT1G32750	11846247	yes			RCA; ISS; ISM; IMP	RNA splicing
Psyn1:3	NPQfast	AT1G32760	11858211	yes			IEA; RCA	protein disulfide oxidoreductase activity; anther development
Psyn1:3	NPQfast	AT1G32763	11860486	yes			ISM	extracellular region
Psyn1:3	NPQfast	AT1G32780	11869825	yes			IEA; ISM	oxidoreductase activity; cytoplasm
Psyn1:3	NPQfast	AT1G32790	11874704	yes			RCA; ISM; IEA; ND; ISS	para-aminobenzoic acid metabolic process; cytoplasm; nucleic acid binding; biological; process; RNA binding
Psyn1:3	NPQfast	AT1G32810	11881810	yes			IEA; RCA; ISM	zinc ion binding; response to xenobiotic stimulus; nucleus
Psyn1:3	NPQfast	AT1G32850	11902629	yes			IEA; ISS; ISM	ubiquitin-dependent protein catabolic process; ubiquitin-dependent protein catabolic process; nucleus
Psyn1:3	NPQfast	AT1G32880	11913928	yes			ISS; ISM	intracellular protein transport; cytoplasm
Psyn1:3	NPQfast	AT1G32900	11920390	yes			RCA; IPI; IEA; ISM; IDA; ISS	myo-inositol hexakisphosphate biosynthetic process; protein binding; glucan biosynthetic process; chloroplast; chloroplast; transferase activity
Psyn1:3	NPQfast	AT1G32910	11925426	yes	yes		IEA; ISS; ISM	transferase activity
Psyn1:3	NPQfast	AT1G32920	11928807			1.63	RCA; ND; IEP	ethylene mediated signaling pathway; molecular; function; response to wounding
Psyn1:3	NPQfast	AT1G32940	11937596	yes		1.48	IEA; IDA; ISS; IBA; RCA; ISM	proteolysis; apoplast; proteolysis; serine-type endopeptidase activity; cellular response to phosphate starvation; extracellular region
Psyn1:3	NPQfast	AT1G32950	11941438	yes		2.22	IBA; IEA; ISS; ISM	serine-type endopeptidase activity; identical protein binding; proteolysis; extracellular region
Psyn1:3	NPQfast	AT1G32960	11945307	yes			IDA; IEA; IBA; RCA; ISM; ISS	plant-type cell wall; serine-type endopeptidase activity; serine-type endopeptidase activity; detection of biotic stimulus; extracellular region; proteolysis
Psyn1:3	NPQfast	AT1G32970	11948721	yes	yes		IBA; ISM; IEA; ISS	metabolic process; extracellular region; proteolysis; proteolysis
Psyn1:3	NPQfast	AT1G32980	11954278	yes			ISM; IEA; IBA	extracellular region; proteolysis; cell wall
Psyn1:3	NPQfast	AT1G33010	11959287	yes			ND	molecular; function
Psyn1:3	NPQfast	AT1G33020	11962746	yes			ISM	nucleus
Psyn1:3	NPQfast	AT1G33040	11966470	yes			ISM; ND	nucleus; biological; process
Psyn1:3	NPQfast	AT1G33050	11967827	yes			ISM; RCA; ND	chloroplast; protein N-linked glycosylation; molecular; function
Psyn1:3	NPQfast	AT1G33060	11975340	yes			RCA; IEA; ISM; ISS	methionine biosynthetic process; regulation of transcription
Psyn1:3	NPQfast	AT1G33070	11982889	yes			IEA; ISM	DNA binding; nucleus
Psyn1:3	NPQfast	AT1G33080	11985707	yes			IEA; ISS; ISM	antiporter activity; membrane; plasma membrane
Psyn1:3	NPQfast	AT1G33100	11997683	yes			IEA; ISS; ISM	transmembrane transport; transporter activity; plasma membrane
Psyn1:3	NPQfast	AT1G33102	12002333	yes	yes		ISM; ND	mitochondrion; molecular; function
Psyn1:3	NPQfast	AT1G33110	12004927	yes		1.26	ISM; IEA; ISS; RCA	plasma membrane; transmembrane transport; transporter activity; response to symbiotic fungus
Psyn1:3	NPQfast	AT1G33170	12027084	yes			IEA	methyltransferase activity
Psyn1:3	NPQfast	AT1G33220	12044872	yes			IEA; ISM; ISS	catalytic activity; extracellular region; hydrolase activity
Psyn1:3	NPQfast	AT1G33240	12051471	yes			ISM; IMP; ISS; IEP; IDA; IEA	nucleus; response to water deprivation; DNA binding; cellular response to water deprivation; nucleus; DNA binding
Psyn1:3	NPQfast	AT1G33250	12057250	yes			ISS; ISM	transferase activity
Psyn1:3	NPQfast	AT1G33260	12064509	yes			ISS; IEA; ISM	kinase activity; transferase activity
Psyn1:3	NPQfast	AT1G33280	12072741	yes			ISM; ISS; IEA; IEP; IMP	nucleus; multicellular organismal development; regulation of transcription
Psyn1:3	NPQfast	AT1G33290	12074099	yes			IEA; ISM	ATP binding; chloroplast
Psyn1:3	NPQfast	AT1G33320	12081009	yes	yes		ISS; IEA; ISM	methionine biosynthetic process; cellular amino acid metabolic process; cytoplasm
Psyn1:3	NPQfast	AT1G33330	12084951	yes			IEA; ISS; RCA; IDA	translation release factor activity; translational termination; heme biosynthetic process; chloroplast
Psyn1:3	NPQfast	AT1G33340	12087580	yes		-1.45	IEA	clathrin coat
Psyn1:3	NPQfast	AT1G33350	12089403	yes			IEA; ISM	N-terminal protein myristoylation; mitochondrion
Psyn1:3	NPQfast	AT1G33360	12091877	yes			IEA; ISM; ISS	ATP binding; mitochondrion; ATPase activity
Psyn1:3	NPQfast	AT1G33390	12099482	yes			ISM; ISS; IEA	nucleus; ATP binding; helicase activity
Psyn1:3	NPQfast	AT1G33400	12104784	yes			RCA; ISM; ND	production of miRNAs involved in gene silencing by miRNA; nucleus; biological; process
Psyn1:3	NPQfast	AT1G33410	12109590	yes			ISM; RCA; IGI; IDA; IMP; IPI	nucleus; histone modification; response to auxin stimulus; nuclear membrane; developmental process; protein binding
Psyn1:3	NPQfast	AT1G33430	12124363	yes			IEA; ISM; IMP; RCA; ISS	membrane; Golgi apparatus; pollen exine formation; pollen exine formation; transferase activity
Psyn1:3	NPQfast	AT1G33440	12127389	yes			IEA; ISM; ISS; IDA; RCA	membrane; plasma membrane; transporter activity; plasma membrane; xylem development
Psyn1:3	NPQfast	AT1G33470	12144515	yes			IEA; ND; RCA; ISS; ISM	nucleotide binding; biological; process; mRNA splicing
Psyn1:3	NPQfast	AT1G33475	12147276	yes			IEA; ISM	transport; nucleus
Psyn1:3	NPQfast	AT1G33500	12152573	yes			ISM; ND	mitochondrion; biological; process
Psyn1:3	NPQfast	AT1G33520	12157156	yes			ISS; IDA; ISM; IMP; IEA	nucleic acid binding; nucleus; nucleus; defense response to bacterium; nucleic acid binding
Psyn1:3	NPQfast	AT1G33530	12159884	yes	yes		ND; ISM	molecular; function; nucleus
Psyn1:3	NPQfast	AT1G33540	12162349	yes			ISM; ISS; IEA	extracellular region; serine-type carboxypeptidase activity; serine-type carboxypeptidase activity
Psyn1:3	NPQfast	AT1G33560	12168768	yes			IMP; IEP; IEA; ISS; TAS; IGI	response to water deprivation; response to other organism; ADP binding; defense response; kinase activity; defense response to bacterium
Psyn1:3	NPQfast	AT1G33590	12177777	yes		1.13	RCA; IEP; IC; IDA; ISS; ISM	systemic acquired resistance
Psyn1:3	NPQfast	AT1G33600	12180776	yes	yes		RCA; IDA; IC; ISM	protein targeting to membrane; plant-type cell wall; signal transduction; plasma membrane
Psyn1:3	NPQfast	AT1G33610	12188910			-3.03	IC; ISM	signal transduction; plasma membrane
Psyn1:3	NPQfast	AT1G33670	12201963	yes			IC; ISM	signal transduction; extracellular region
Psyn1:3	NPQfast	AT1G33680	12203945	yes			IDA; ISS; ND; ISM; IEA	cytosol; nucleic acid binding; biological; process; nucleus; RNA binding
Psyn1:3	NPQfast	AT1G33700	12208308	yes			IEA; IDA; ISM	glucosylceramide catabolic process; vacuole; plasma membrane
Psyn1:3	NPQfast	AT1G33720	12220897	yes			IDA; IEA; ISS	endoplasmic reticulum; iron ion binding; oxygen binding
Psyn1:3	NPQfast	AT1G33730	12227279	yes		-1.23	IEA; ISS; ND	electron carrier activity; oxygen binding; cellular; component
Psyn1:3	NPQfast	AT1G33750	12233769	yes			IEA; ISM	magnesium ion binding; cytoplasm
Psyn1:3	NPQfast	AT1G33770	12242126	yes			IEA; ISM; ISS	protein serine/threonine kinase activity; nucleus; kinase activity
Psyn1:3	NPQfast	AT1G33780	12244585	yes			ISS; ISM; IDA; RCA	chloroplast thylakoid lumen; chloroplast; chloroplast; methylglyoxal catabolic process to D-lactate
Psyn1:3	NPQfast	AT1G33790	12256664	yes		-1.29	ND; IDA; ISM	biological; process; chloroplast; cytoplasm
Psyn1:3	NPQfast	AT1G33820	12278438	yes			ISM; ND	mitochondrion; biological; process
Psyn1:3	NPQfast	AT1G33830	12279947	yes			ISS; IEA; ISM	response to bacterium; GTP binding; mitochondrion
Psyn1:3	NPQfast	AT1G33840	12283862	yes	yes		ND; ISM	molecular; function; chloroplast
Psyn1:3	NPQfast	AT1G33850	12287913	yes			IEA; ISS; IDA; ISM	translation; ribosome; cytosolic small ribosomal subunit; cytoplasm
Psyn1:3	NPQfast	AT1G33860	12294394	yes			ND; ISM	biological; process; mitochondrion
Psyn1:3	NPQfast	AT1G33870	12301325	yes			IEA; ISS; RCA; ISM	GTP binding; response to bacterium; protein targeting to chloroplast; mitochondrion
Psyn1:3	NPQfast	AT1G33880	12303862	yes			IEA; RCA; ISS	N-terminal protein myristoylation; protein targeting to chloroplast; response to bacterium
Psyn1:3	NPQfast	AT1G33890	12308284	yes			RCA; ISM; IEA; ISS	endocytosis; mitochondrion; GTP binding; response to bacterium
Psyn1:3	NPQfast	AT1G33900	12311518	yes			ISS; IEA; ISM; RCA	response to bacterium; GTP binding; chloroplast; endocytosis
Psyn1:3	NPQfast	AT1G33910	12314904	yes			IEA; ISS; ISM	GTP binding; response to bacterium; mitochondrion
Psyn1:3	NPQfast	AT1G33925	12322574	yes			ISM	chloroplast
Psyn1:3	NPQfast	AT1G33930	12323888	yes			IEA; ISM; ISS	GTP binding; mitochondrion; response to bacterium
Psyn1:3	NPQfast	AT1G33940	12330576	yes			ISM; ND	nucleus; molecular; function
Psyn1:3	NPQfast	AT1G33950	12333046	yes			ISS; IEA	response to bacterium; GTP binding
Psyn1:3	NPQfast	AT1G33960	12346232	yes		2.1	IEP; RCA; IEA; ISS; ISM	response to bacterium; systemic acquired resistance; GTP binding; response to bacterium; chloroplast
Psyn1:3	NPQfast	AT1G33970	12349460	yes		1.06	IEA; ISS; ISM; RCA	GTP binding; response to bacterium; mitochondrion; endocytosis
Psyn1:3	NPQfast	AT1G34000	12357910	yes			IDA; RCA; ND; ISM; IEP	chloroplast thylakoid membrane; response to high light intensity; molecular; function; chloroplast; response to light intensity
Psyn1:3	NPQfast	AT1G34020	12366854	yes			RCA; IDA; ISS; ISM	purine nucleobase transport; plasma membrane; membrane; plasma membrane
Psyn1:3	NPQfast	AT1G34040	12374433	yes			ISS; IEA; ISM	carbon-sulfur lyase activity; pyridoxal phosphate binding; extracellular region
Psyn1:3	NPQfast	AT1G34042	12379427	yes			ISM	mitochondrion
Psyn1:3	NPQfast	AT1G34046	12388595	yes			ND	biological; process
Psyn1:3	NPQfast	AT1G34047	12390238	yes			ISM	extracellular region
Psyn1:3	NPQfast	AT1G34050	12393495	yes			ND	biological; process
Psyn1:3	NPQfast	AT1G34120	12426778	yes			IDA; RCA; ISM; IEA; ISS	inositol trisphosphate phosphatase activity; inositol trisphosphate metabolic process; chloroplast; phosphatidylinositol phosphorylation; inositol-polyphosphate 5-phosphatase activity
Psyn1:3	NPQfast	AT1G34140	12433356	yes			ISS; IEA	RNA binding; nucleotide binding
Psyn1:3	NPQfast	AT1G34150	12435954	yes			RCA; IEA; ISM; ISS; TAS	one-carbon metabolic process; pseudouridine synthase activity; nucleus; pseudouridine synthase activity; pseudouridine synthase activity
Psyn1:3	NPQfast	AT1G34160	12441393	yes			ND; ISM	biological; process; mitochondrion
Psyn1:3	NPQfast	AT1G34170	12443547	yes	yes		IEA; ISM; TAS; ISS; RCA	regulation of transcription
Psyn1:4	NPQfast	AT1G61340	22628265	yes			IEP; ND; RCA; ISM	response to 1-Aminocyclopropane-1-carboxylic Acid; molecular; function; ethylene biosynthetic process; nucleus
Psyn1:4	NPQfast	AT1G61350	22633882	yes			ND; ISM	biological; process; cytoplasm
Psyn1:4	NPQfast	AT1G61370	22642096	yes			IEA; ISM; ISS	protein phosphorylation; plasma membrane; carbohydrate binding
Psyn1:4	NPQfast	AT1G61380	22646072	yes			IEA; ISM; IDA; RCA; IPI; ISS	protein kinase activity; plasma membrane; protein autophosphorylation; protein autophosphorylation; ubiquitin protein ligase binding; kinase activity
Psyn1:4	NPQfast	AT1G61400	22654596	yes			ISS; ISM; IEA	kinase activity; plasma membrane; protein kinase activity
Psyn1:4	NPQfast	AT1G61410	22658552	yes	yes	1.37	IEA; ISM	nucleus; nucleus
Psyn1:4	NPQfast	AT1G61415	22659631	yes			ND; ISM	biological; process; nucleus
Psyn1:4	NPQfast	AT1G61420	22660460	yes		-1.04	IEA; ISS; ISM	protein tyrosine kinase activity; carbohydrate binding; plasma membrane
Psyn1:4	NPQfast	AT1G61430	22664669	yes		-4.77	IEA; ISS; ISM	protein phosphorylation; carbohydrate binding; plasma membrane
Psyn1:4	NPQfast	AT1G61450	22673259			-1.17	ISM; ND	nucleus; molecular; function
Psyn1:4	NPQfast	AT1G61460	22674198	yes			IEA; ISS; ISM	protein phosphorylation; carbohydrate binding; plasma membrane
Psyn1:4	NPQfast	AT1G61470	22678185	yes			ISS; IEA	RNA modification; nucleic acid binding
Psyn1:4	NPQfast	AT1G61475	22679770	yes			IEA; ISM	protein phosphorylation; plasma membrane
Psyn1:4	NPQfast	AT1G61480	22681316	yes			IEA; ISS; ISM	protein phosphorylation; kinase activity; plasma membrane
Psyn1:4	NPQfast	AT1G61490	22685154	yes	yes		IEA; ISM; ISS	transferase activity
Psyn1:4	NPQfast	AT1G61500	22689729	yes			IEA; ISM; ISS	protein tyrosine kinase activity; plasma membrane; kinase activity
Psyn1:4	NPQfast	AT1G61520	22700010	yes			IEA; IDA; ISM; ISS; RCA	photosynthesis
Psyn1:4	NPQfast	AT1G61540	22702498	yes			ND; ISM	molecular; function; nucleus
Psyn1:4	NPQfast	AT1G61550	22704198	yes			ISS; IEA; ISM	kinase activity; protein serine/threonine kinase activity; plasma membrane
Psyn1:4	NPQfast	AT1G61560	22708697	yes			ISM; IMP; ISS; IEA; TAS; RCA	mitochondrion; defense response to fungus
Psyn1:4	NPQfast	AT1G61566	22717060	yes			ISS; ISM; TAS	apoplast; extracellular region; signal transducer activity
Psyn1:4	NPQfast	AT1G61575	22720078	yes			ND	biological; process
Psyn1:4	NPQfast	AT1G61580	22720692	yes			RCA; ISS; IDA; TAS; IEA; ISM	cell wall pectin metabolic process; translation; cytosolic large ribosomal subunit; cytosolic large ribosomal subunit; intracellular; cytoplasm
Psyn1:4	NPQfast	AT1G61590	22723501	yes			IEA; RCA; ISS	protein kinase activity; xylan biosynthetic process; kinase activity
Psyn1:4	NPQfast	AT1G61600	22729816	yes		-1.05	ND; ISM; IDA	molecular; function; mitochondrion; membrane
Psyn1:4	NPQfast	AT1G61610	22733472	yes		-1.27	IEA; RCA; ISS; ISM	protein serine/threonine kinase activity; ethylene biosynthetic process; kinase activity; plasma membrane
Psyn1:4	NPQfast	AT1G61620	22737543	yes			ISM; ISS; IEA	nucleus; signal transduction; zinc ion binding
Psyn1:4	NPQfast	AT1G61630	22744207	yes			ISS; IDA; IEA	nucleoside transmembrane transporter activity; plasma membrane; integral to membrane
Psyn1:4	NPQfast	AT1G61640	22746372	yes	yes		ISM; IEA	plasma membrane; transferase activity
Psyn1:4	NPQfast	AT1G61660	22753715	yes			ISM; RCA; ISS	nucleus; positive regulation of flavonoid biosynthetic process; DNA binding
Psyn1:4	NPQfast	AT1G61667	22767663	yes			ND; ISM	molecular; function; chloroplast
Psyn1:4	NPQfast	AT1G61670	22770029	yes			ISM; ND; IEA; IDA	Golgi apparatus; molecular; function; integral to membrane; Golgi apparatus
Psyn1:4	NPQfast	AT1G61680	22772455	yes			IEA; ISM; IDA	metabolic process; chloroplast; S-linalool synthase activity
Psyn1:4	NPQfast	AT1G61690	22782607	yes			ISS; RCA; IDA; IEA; ISM	signal transduction; protein glycosylation; plasmodesma; metal ion binding; nucleus
Psyn1:4	NPQfast	AT1G61710	22788859	yes	yes		ND	biological; process
Psyn1:4	NPQfast	AT1G61720	22791168	yes			IMP; IEA; ISM; IDA; ISS	negative regulation of flavonoid biosynthetic process; catalytic activity; chloroplast; anthocyanidin reductase activity; oxidoreductase activity
Psyn1:4	NPQfast	AT1G61730	22793219	yes			ND; ISM; TAS; IDA	biological; process; nucleus; regulation of transcription
Psyn1:4	NPQfast	AT1G61740	22798069	yes			RCA; ISM	regulation of plant-type hypersensitive response; chloroplast
Psyn1:4	NPQfast	AT1G61750	22804613	yes			ND; ISM	biological; process; extracellular region
Psyn1:4	NPQfast	AT1G61760	22807440	yes			ISM; ND	plasma membrane; biological; process
Psyn1:4	NPQfast	AT1G61800	22824440			1.43	IMP; IDA; IEA; ISS; IEP; ISM	photosynthesis; phosphoglycerate transmembrane transporter activity; transport; transmembrane transport; response to sucrose stimulus; chloroplast
Psyn1:4	NPQfast	AT1G61810	22830017	yes		2.13	IEA; IDA; IMP; ISM; ISS	carbohydrate metabolic process; coniferin beta-glucosidase activity; lignin biosynthetic process; extracellular region; hydrolase activity
Psyn1:4	NPQfast	AT1G61820	22835078	yes		1.93	IEA; IMP; IDA; ISM; ISS	cation binding; lignin biosynthetic process; beta-glucosidase activity; extracellular region; hydrolase activity
Psyn1:4	NPQfast	AT1G61840	22847389	yes			IEA; ISM	zinc ion binding; nucleus
Psyn1:4	NPQfast	AT1G61850	22856188	yes			IMP; IEA; IDA; ISM; RCA	jasmonic acid biosynthetic process; lipid metabolic process; phospholipase activity; nucleus; hydrogen peroxide biosynthetic process
Psyn1:4	NPQfast	AT1G61860	22862857	yes		-1.15	IEA; ISS	protein kinase activity; kinase activity
Psyn1:4	NPQfast	AT1G61870	22865004	yes			RCA; ISM; IDA	chromatin assembly or disassembly; mitochondrion; membrane
Psyn1:4	NPQfast	AT1G61900	22882215	yes			TAS; ISM; IDA; ND	anchored to membrane; mitochondrion; anchored to plasma membrane; biological; process
Psyn1:4	NPQfast	AT1G61920	22888457	yes			ND	biological; process
Psyn1:4	NPQfast	AT1G61930	22893101	yes			ND	molecular; function
Psyn1:4	NPQfast	AT1G61940	22897399	yes			ISS; TAS; ISM	sequence-specific DNA binding transcription factor activity; regulation of transcription
Psyn1:4	NPQfast	AT1G61960	22902150	yes			ND; ISM	molecular; function; mitochondrion
Psyn1:4	NPQfast	AT1G61970	22904506	yes			ND	molecular; function
Psyn1:4	NPQfast	AT1G61980	22908045	yes		-1.55	IEP; IDA; ND	response to cold; nucleus; molecular; function
Psyn1:4	NPQfast	AT1G61990	22911205	yes		-1.41	ND; IDA	molecular; function; mitochondrion
Psyn1:4	NPQfast	AT1G62000	22913441	yes			ND; ISM	molecular; function; extracellular region
Psyn1:4	NPQfast	AT1G62010	22915745	yes			ND	molecular; function
Psyn1:4	NPQfast	AT1G62030	22924250	yes			IEA; ISM	protein-disulfide reductase activity; nucleus
Psyn1:4	NPQfast	AT1G62040	22932901	yes			ISS; RCA; ISM	autophagy; postreplication repair; chloroplast
Psyn1:4	NPQfast	AT1G62050	22936127	yes			IDA; ISM; ND	apoplast; nucleus; molecular; function
Psyn1:4	NPQfast	AT1G62060	22941569	yes			ND	biological; process
Psyn1:4	NPQfast	AT1G62070	22943594	yes			RCA; ND	positive regulation of transcription
Psyn1:4	NPQfast	AT1G62080	22946242	yes			ND; ISM	molecular; function; extracellular region
Psyn1:4	NPQfast	AT1G62110	22957876	yes			ISM; ND	mitochondrion; biological; process
Psyn1:4	NPQfast	AT1G62130	22962365	yes			IEA; ISS; ISM	ATP binding; ATPase activity; plasma membrane
Psyn1:4	NPQfast	AT1G62150	22970029	yes		-1.67	ND	molecular; function
Psyn1:4	NPQfast	AT1G62170	22973876	yes			IBA; ISS; ISM; IPI; IEA	negative regulation of endopeptidase activity; serine-type endopeptidase inhibitor activity; extracellular region; protein binding; serine-type endopeptidase inhibitor activity
Psyn1:4	NPQfast	AT1G62180	22975530	yes			IEA; ISM; IGI; IDA; IMP; TAS	sulfate reduction; chloroplast; sulfate assimilation; chloroplast stroma; phosphoadenylyl-sulfate reductase (thioredoxin) activity; sulfate assimilation
Psyn1:4	NPQfast	AT1G62190	22980976	yes			IEA	acid-amino acid ligase activity
Psyn1:4	NPQfast	AT1G62200	22982036	yes			IDA; ISS; ISM; IEA	plant-type vacuole membrane; membrane; plasma membrane; oligopeptide transport
Psyn1:4	NPQfast	AT1G62210	22986002	yes			ND; RCA; ISM	biological; process; purine nucleobase transport; extracellular region
Psyn1:4	NPQfast	AT1G62225	22989550	yes			ND; ISM	biological; process; extracellular region
Psyn1:4	NPQfast	AT1G62240	22994583	yes			ND	molecular; function
Psyn1:4	NPQfast	AT1G62260	22997826	yes			ND; IMP; ISM	molecular; function; cytidine to uridine editing; mitochondrion
Psyn1:4	NPQfast	AT1G62270	23004499	yes			ND; ISM	biological; process; cytoplasm
Psyn1:4	NPQfast	AT1G62290	23009911	yes		1.2	IDA; ISM; IEA; ISS	vacuole; extracellular region; lipid metabolic process; proteolysis
Psyn1:4	NPQfast	AT1G62300	23016683	yes			IEA; ISS; RCA; IMP; IPI; IDA; IEP; ISM	regulation of transcription
Psyn1:4	NPQfast	AT1G62305	23026776	yes			IEA; IDA; ISM	membrane; Golgi apparatus; mitochondrion
Psyn1:4	NPQfast	AT1G62310	23036039	yes			ISM; RCA; IEA; ISS	nucleus; regulation of transcription
Psyn1:4	NPQfast	AT1G62330	23046893	yes			RCA; ISM; IDA; ND	microtubule nucleation; transferase activity
Psyn1:4	NPQfast	AT1G62333	23050445	yes			ND	molecular; function
Psyn1:4	NPQfast	AT1G62340	23051002	yes			IEA; ISS; ISM; IMP; IBA	serine-type endopeptidase activity; proteolysis; extracellular region; cuticle development; metabolic process
Psyn1:4	NPQfast	AT1G62370	23072575	yes			ISS; IEA; ISM	zinc ion binding; zinc ion binding; nucleus
Psyn1:4	NPQfast	AT1G62390	23084293	yes			IDA; ISM	cytosol; cytoplasm
Psyn1:4	NPQfast	AT1G62400	23090243	yes		-1.23	IEA; ISS; IMP; ISM; IDA	protein kinase activity; kinase activity; regulation of stomatal movement; nucleus; kinase activity
Psyn1:4	NPQfast	AT1G62410	23092915	yes			ISM; ISS; IEA	cytoplasm; translation; RNA metabolic process
Psyn1:4	NPQfast	AT1G62421	23099484	yes			ISM	mitochondrion
Psyn1:4	NPQfast	AT1G62420	23102793	yes		1.62	ND	molecular; function
Psyn1:4	NPQfast	AT1G62430	23105941	yes			IEA; ISS; TAS; IMP; IDA; ISM	membrane; phosphatidate cytidylyltransferase activity; phospholipid biosynthetic process; phosphatidate cytidylyltransferase activity; phosphatidate cytidylyltransferase activity; mitochondrion
Psyn1:4	NPQfast	AT1G62440	23111818	yes			ISM; ISS; IDA; IGI	nucleus; structural constituent of cell wall; plant-type cell wall; cell morphogenesis involved in differentiation
Psyn1:4	NPQfast	AT1G62450	23115958	yes			RCA; IEA; ISS; ISM	actin filament organization; Rho GDP-dissociation inhibitor activity; cytoplasm; cytoplasm
Psyn1:4	NPQfast	AT1G62480	23128705	yes			IEP; ND; RCA	response to salt stress; cellular; component; calcium ion transport
Psyn1:4	NPQfast	AT1G62490	23130405	yes			ND; ISM	molecular; function; chloroplast
Psyn1:4	NPQfast	AT1G62520	23144412	yes			ND; ISM	biological; process; nucleus
Psyn1:4	NPQfast	AT1G62530	23146332	yes			ND	molecular; function
Psyn1:4	NPQfast	AT1G62540	23151794	yes		-3.71	IEA; IDA; IMP; ISM; ISS	NADP binding; 4-methylthiopropyl glucosinolate S-oxygenase activity; 8-methylthiopropyl glucosinolate S-oxygenase activity; nucleus; monooxygenase activity
Psyn1:4	NPQfast	AT1G62560	23159823	yes		1.59	IEA; IDA; IMP; RCA; ISS; ISM	flavin adenine dinucleotide binding; 4-methylthiopropyl glucosinolate S-oxygenase activity; 6-methylthiopropyl glucosinolate S-oxygenase activity; indoleacetic acid biosynthetic process; monooxygenase activity; nucleus
Psyn1:4	NPQfast	AT1G62570	23169136	yes		1.83	IEA; IDA; ISM; IMP; ISS	flavin adenine dinucleotide binding; 4-methylthiopropyl glucosinolate S-oxygenase activity; nucleus; glucosinolate biosynthetic process; monooxygenase activity
Psyn1:4	NPQfast	AT1G62580	23173333	yes	yes		IEA; IDA; ISM; ISS; IMP	NADP binding; oxygen binding; nucleus; monooxygenase activity; stomatal closure
Psyn1:4	NPQfast	AT1G62590	23176930	yes		1.31	IDA; ISM; ND	adenylate cyclase activity; mitochondrion; biological; process
Psyn1:4	NPQfast	AT1G62600	23179477			1.67	IEA; ISS; ISM; IDA	N
Psyn1:4	NPQfast	AT1G62620	23182644	yes			IEA; ISS; ISM	flavin adenine dinucleotide binding; monooxygenase activity; nucleus
Psyn1:4	NPQfast	AT1G62630	23185912	yes			IEA; IDA; ISM; ISS	defense response; N-terminal protein myristoylation; nucleus; defense response
Psyn1:4	NPQfast	AT1G62640	23192228	yes			IDA; IEA; RCA; ISM; ISS	chloroplast stroma; transferase activity
Psyn1:4	NPQfast	AT1G62660	23199718	yes			RCA; IEP; IDA; IEA; ISS	cellular response to iron ion starvation; cellular response to gibberellin stimulus; plant-type vacuole; sucrose alpha-glucosidase activity; hydrolase activity
Psyn1:4	NPQfast	AT1G62670	23204773	yes			IMP; IDA; ISM	RNA 5'-end processing; RNA binding; mitochondrion
Psyn1:4	NPQfast	AT1G62680	23207090	yes			ISM	mitochondrion
Psyn1:4	NPQfast	AT1G62690	23210441	yes			ND; ISM	biological; process; mitochondrion
Psyn1:4	NPQfast	AT1G62700	23216218	yes	yes		TAS; IEA; ISM; ISS	regulation of transcription
Psyn1:4	NPQfast	AT1G62710	23223874	yes			ISS; IEA	vacuolar protein processing; proteolysis
Psyn1:4	NPQfast	AT1G62720	23227532	yes			IMP; IDA; ISM	seed germination; mitochondrion; mitochondrion
Psyn1:4	NPQfast	AT1G62760	23237574	yes			ISS; ISM; IEA	pectinesterase inhibitor activity; plasma membrane; enzyme inhibitor activity
Psyn1:4	NPQfast	AT1G62790	23252313	yes			TAS; ISS	anchored to membrane; lipid binding
Psyn1:4	NPQfast	AT1G62800	23253703	yes			IEA; ISS; ISM; RCA	aspartate transamidation; cytosol; cytoplasm; ethylene biosynthetic process
Psyn1:4	NPQfast	AT1G62810	23257726	yes			IMP; IEA; ISS; ISM	nitric oxide biosynthetic process; copper ion binding; copper ion binding; extracellular region
Psyn1:4	NPQfast	AT1G62820	23263671	yes			IEP; ISM; IDA; IEA; ISS	response to cold; plasma membrane; nucleus; calcium ion binding; calcium ion binding
Psyn1:4	NPQfast	AT1G62830	23264490	yes			IMP; ISM; IEA; ISS; IDA	histone H3-K4 methylation; nucleus; oxidoreductase activity; primary amine oxidase activity; nucleus
Psyn1:4	NPQfast	AT1G62840	23271416	yes			ND	molecular; function
Psyn1:4	NPQfast	AT1G62850	23271703	yes			ISM; IEA	mitochondrion; translational termination
Psyn1:4	NPQfast	AT1G62870	23284012	yes			ISM	chloroplast
Psyn1:4	NPQfast	AT1G62886	23294413	yes			IEA; ISM	nucleotide-excision repair; nucleus
Psyn1:4	NPQfast	AT1G62920	23304313	yes			ISM; ND	mitochondrion; molecular; function
Psyn1:4	NPQfast	AT1G62930	23306534	yes			IMP; IDA; ISM	mRNA processing; mitochondrion; mitochondrion
Psyn1:4	NPQfast	AT1G62940	23310535	yes			IDA; IEA; IMP; RCA; ISS; TAS	medium-chain fatty acid-CoA ligase activity; catalytic activity; sporopollenin biosynthetic process; pollen exine formation; 4-coumarate-CoA ligase activity; sporopollenin biosynthetic process
Psyn1:4	NPQfast	AT1G62970	23323317	yes			ISS; ISM; IEA	protein folding; nucleus; heat shock protein binding
Psyn1:4	NPQfast	AT1G62975	23328850	yes		1.16	ISS; ISM	sequence-specific DNA binding transcription factor activity; nucleus
Psyn1:4	NPQfast	AT1G62980	23331676	yes			ISM; ISS; IEA; RCA; NAS	extracellular region; plant-type cell wall modification involved in multidimensional cell growth; plant-type cell wall organization; root hair cell differentiation; unidimensional cell growth
Psyn1:4	NPQfast	AT1G62990	23337365	yes			IEA; RCA; IDA; ISS; ISM; IMP	sequence-specific DNA binding transcription factor activity; trichome morphogenesis; nucleus; sequence-specific DNA binding transcription factor activity; nucleus; regulation of secondary cell wall biogenesis
Psyn1:4	NPQfast	AT1G63010	23347717	yes			IEA; IDA; RCA; ISM	integral to membrane; Golgi apparatus; Golgi organization; Golgi apparatus
Psyn1:4	NPQfast	AT1G63020	23355017	yes			RCA; IEA; IDA; IMP; IGI; ISS; IPI; ISM	RNA interference; transcription
Psyn1:4	NPQfast	AT1G63030	23367407	yes			IEA; IMP; ISM; ISS	regulation of transcription
Psyn1:4	NPQfast	AT1G63050	23375884	yes			IGI; IDA; IMP; ISS	triglyceride biosynthetic process; transferase activity
Psyn1:4	NPQfast	AT1G63057	23379665	yes			ISM; ND	extracellular region; molecular; function
Psyn1:4	NPQfast	AT1G63070	23385324	yes			ND; ISM	biological; process; mitochondrion
Psyn1:4	NPQfast	AT1G63080	23387631	yes		-2.57	ND; ISM	biological; process; mitochondrion
Psyn1:4	NPQfast	AT1G63105	23404141	yes			ISM; ND	nucleus; molecular; function
Psyn1:4	NPQfast	AT1G63110	23404821	yes			IDA; ISM; IEA; RCA	plasma membrane; mitochondrion; endoplasmic reticulum membrane; D-xylose metabolic process
Psyn1:4	NPQfast	AT1G63120	23408876	yes			IEA; IDA	serine-type endopeptidase activity; plasmodesma
Psyn1:4	NPQfast	AT1G63130	23412730	yes			ISM; ND	mitochondrion; biological; process
Psyn1:4	NPQfast	AT1G63140	23417494	yes			IEA; ISM; TAS	protein dimerization activity; cytoplasm; cytosol
Psyn1:4	NPQfast	AT1G63150	23419396	yes		3.65	ISM	mitochondrion
Psyn1:4	NPQfast	AT1G63160	23421864			-1.16	ISS; IEA; ISM	ATPase activity; nucleoside-triphosphatase activity; nucleus
Psyn1:4	NPQfast	AT1G63170	23425352	yes			IEA; ISM; ISS	zinc ion binding; nucleus; zinc ion binding
Psyn1:4	NPQfast	AT1G63190	23431835	yes			ND; ISM	molecular; function; cytoplasm
Psyn1:4	NPQfast	AT1G63200	23433630	yes			ND; RCA	biological; process; cell fate specification
Psyn1:4	NPQfast	AT1G63206	23439642	yes			ND	cellular; component
Psyn1:4	NPQfast	AT1G63210	23443688	yes			IEA; ISM; IMP	hydrolase activity
Psyn1:4	NPQfast	AT1G63230	23450654	yes		-1.08	ISM; ND	mitochondrion; biological; process
Psyn1:4	NPQfast	AT1G63240	23456021	yes			ISM; ND	nucleus; molecular; function
Psyn1:4	NPQfast	AT1G63250	23463069	yes		-1.05	IEA; ISM; ISS	nucleic acid binding; mitochondrion; ATP-dependent helicase activity
Psyn1:4	NPQfast	AT1G63310	23486307	yes			ND; ISM	molecular; function; nucleus
Psyn1:4	NPQfast	AT1G63340	23491882	yes		3.49	ISM; IEA; ISS	nucleus; flavin adenine dinucleotide binding; monooxygenase activity
Psyn1:4	NPQfast	AT1G63350	23494935	yes			IDA; IEA; ISS; ND	N-terminal protein myristoylation; ADP binding; defense response; cellular; component
Psyn1:4	NPQfast	AT1G63360	23499515	yes		2.81	ISS; IDA; IEA; ISM	defense response; N-terminal protein myristoylation; ADP binding; nucleus
Psyn1:4	NPQfast	AT1G63380	23505582	yes		1.89	IEA; ND; ISS	oxidoreductase activity; cellular; component; oxidoreductase activity
Psyn1:4	NPQfast	AT1G63390	23506507			1.74	ND; ISS; IEA	cellular; component; monooxygenase activity; NADP binding
Psyn1:4	NPQfast	AT1G63400	23507320	yes			ND; ISM	biological; process; mitochondrion
Psyn1:4	NPQfast	AT1G63410	23510075	yes			ND; ISM	biological; process; nucleus
Psyn1:4	NPQfast	AT1G63420	23515874	yes			IDA; ND; ISM	endosome; biological; process; chloroplast
Psyn1:4	NPQfast	AT1G63440	23527655	yes		-1.14	IMP; IEA; ISS; RCA; ISM	response to copper ion; metal ion transport; ATPase activity
Psyn1:4	NPQfast	AT1G63450	23531409	yes			IEA; ISS; IMP; ISM	membrane; membrane; cell wall biogenesis; Golgi apparatus
Psyn1:4	NPQfast	AT1G63470	23536519	yes			ISM; RCA; IEA; ND; ISS	nucleus; histone H3-K9 methylation; DNA binding; biological; process; DNA binding
Psyn1:4	NPQfast	AT1G63480	23539557	yes			IEA; RCA; ISM; ND; ISS	DNA binding; histone H3-K9 methylation; nucleus; biological; process; DNA binding
Psyn1:4	NPQfast	AT1G63490	23544656	yes			RCA; IEA; ISM; ISS	glucuronoxylan metabolic process; zinc ion binding; nucleus; sequence-specific DNA binding transcription factor activity
Psyn1:4	NPQfast	AT1G63530	23563315	yes			ND; IEP; ISM	molecular; function; pollen tube growth; nucleus
Psyn1:4	NPQfast	AT1G63540	23566958	yes			ND; ISM	biological; process; nucleus
Psyn1:4	NPQfast	AT1G63550	23569538	yes			ISM; TAS; RCA	extracellular region; anchored to membrane; purine nucleobase transport
Psyn1:4	NPQfast	AT1G63560	23573094	yes			ND; ISM	biological; process; nucleus
Psyn1:4	NPQfast	AT1G63580	23577333	yes			TAS; ND; IDA	anchored to membrane; biological; process; plasma membrane
Psyn1:4	NPQfast	AT1G63590	23579896	yes			ND; ISM	biological; process; extracellular region
Psyn1:4	NPQfast	AT1G63630	23587005	yes		2.25	ISM; ND	mitochondrion; biological; process
Psyn1:4	NPQfast	AT1G63640	23589043	yes			RCA; IEA; IDA; ISS	DNA methylation; microtubule-based movement; plasma membrane; microtubule motor activity
Psyn1:4	NPQfast	AT1G63650	23599505	yes		-1.27	RCA; IPI; TAS; ISM; ISS; IMP; IDA	epidermal cell fate specification; protein binding; regulation of transcription
Psyn1:4	NPQfast	AT1G63710	23632178	yes			IEA; IDA; ISS	electron carrier activity; fatty acid metabolic process; oxygen binding
Psyn1:4	NPQfast	AT1G63720	23635856	yes			RCA; ISM	hyperosmotic salinity response; nucleus
Psyn1:4	NPQfast	AT1G63730	23641770	yes			IEA; ISS; TAS	intracellular; defense response; defense response
Psyn1:4	NPQfast	AT1G63740	23645429	yes			IEA; ISM; ISS	signal transduction; cytoplasm; defense response
Psyn1:4	NPQfast	AT1G63750	23650848	yes		1.04	IEA; ISS; ISM	ADP binding; defense response; nucleus
Psyn1:4	NPQfast	AT1G63770	23657506	yes	yes		IDA; ISM; IEA; RCA; IEP; ISS	chloroplast stroma; plasma membrane; metallopeptidase activity; methylglyoxal catabolic process to D-lactate; response to cadmium ion; proteolysis
Psyn1:4	NPQfast	AT1G63800	23667616	yes			IDA; TAS; IEA; ISM; ISS	ubiquitin-dependent protein catabolic process; ubiquitin-dependent protein catabolic process; acid-amino acid ligase activity; nucleus; ubiquitin-protein ligase activity
Psyn1:4	NPQfast	AT1G63810	23669532	yes			RCA; ND; ISM; IDA	pyrimidine ribonucleotide biosynthetic process; molecular; function; nucleus; cytosol
Psyn1:4	NPQfast	AT1G63820	23682422	yes		1.88	ISM; ND	nucleus; biological; process
Psyn1:4	NPQfast	AT1G63850	23696962	yes			ND; ISM	biological; process; nucleus
Psyn1:4	NPQfast	AT1G63855	23699369	yes	yes		ND	cellular; component
Psyn1:4	NPQfast	AT1G63860	23701484	yes		-4.17	IEA; ISM	ADP binding; chloroplast
Psyn1:4	NPQfast	AT1G63870	23707131	yes			ISS; IEA; ISM	defense response; ADP binding; nucleus
Psyn1:4	NPQfast	AT1G63880	23712276	yes			IEA; IMP; ISS; ISM	nucleotide binding; defense response to fungus; defense response; nucleus
Psyn1:4	NPQfast	AT1G63910	23719783	yes			IMP; ISS; ISM; IEA; TAS; IDA	positive regulation of syringal lignin biosynthetic process; sequence-specific DNA binding transcription factor activity; nucleus; DNA binding; regulation of transcription
Psyn1:4	NPQfast	AT1G63940	23729979	yes			IDA; IEA; IEP; RCA; ISM	chloroplast; oxidation-reduction process; response to cadmium ion; hydrogen peroxide catabolic process; chloroplast
Psyn1:4	NPQfast	AT1G63950	23734997	yes			IEA; ISS; ISM	metal ion transport; metal ion binding; nucleus
Psyn1:4	NPQfast	AT1G63970	23738691	yes			RCA; IMP; IDA; ISM; IEA; ISS; IGI	chlorophyll biosynthetic process; carotenoid biosynthetic process; chloroplast stroma; chloroplast; terpenoid biosynthetic process; isopentenyl diphosphate biosynthetic process
Psyn1:4	NPQfast	AT1G63990	23742842	yes			IMP; ISS; RCA; ISM; IEA; IGI	chiasma assembly; DNA topoisomerase type II (ATP-hydrolyzing) activity; regulation of telomere maintenance; nucleus; catalytic activity; meiotic DNA double-strand break formation
Psyn1:4	NPQfast	AT1G64000	23747304	yes			IEA; ISS; ISM	regulation of transcription
Psyn1:4	NPQfast	AT1G64050	23762365	yes			ISM; ND	nucleus; biological; process
Psyn1:4	NPQfast	AT1G64060	23769774	yes			IMP; TAS; IEA; RCA; ISM; IDA	negative regulation of programmed cell death; NAD(P)H oxidase activity; peroxidase activity; abscisic acid mediated signaling pathway; plasma membrane; plasma membrane
Psyn1:4	NPQfast	AT1G64065	23778353	yes			ND; ISS; ISM	molecular; function; membrane; nucleus
Psyn1:4	NPQfast	AT1G64070	23779949	yes			IEA; IMP; ISS	signal transduction; defense response to fungus; defense response
Psyn1:4	NPQfast	AT1G64080	23785021	yes			ND; ISM; IDA	biological; process; nucleus; plasma membrane
Psyn1:4	NPQfast	AT1G64090	23789309	yes			IEA; IDA; IMP; ISS	endoplasmic reticulum; endoplasmic reticulum membrane; endoplasmic reticulum tubular network organization; endoplasmic reticulum
Psyn1:4	NPQfast	AT1G64100	23791585	yes			IEA; ISM	DNA binding; mitochondrion
Psyn1:4	NPQfast	AT1G64105	23795050	yes			ISS; IEA; ISM	multicellular organismal development; DNA binding; nucleus
Psyn1:4	NPQfast	AT1G64107	23796203	yes			ISM	extracellular region
Psyn1:4	NPQfast	AT1G64140	23803793	yes			ISM; ND	extracellular region; molecular; function
Psyn1:4	NPQfast	AT1G64150	23808909	yes			RCA; ISM; IEA	cellular response to water deprivation; chloroplast; membrane
Psyn1:4	NPQfast	AT1G64170	23815239	yes		1.69	ISS; IEA; IC; IMP; IDA; NAS	sodium ion transmembrane transport; integral to membrane; cation transport; regulation of pH; endoplasmic reticulum; monovalent cation:hydrogen antiporter activity
Psyn1:4	NPQfast	AT1G64180	23821516	yes			ISM; IDA; ND	cytoplasm; plasmodesma; biological; process
Psyn1:4	NPQfast	AT1G64185	23824514	yes			ISS; ND	catalytic activity; cellular; component
Psyn1:4	NPQfast	AT1G64190	23825328	yes			IEP; IDA; RCA; IEA; ISM; ISS	response to salt stress; membrane; cell wall pectin metabolic process; NADP binding; cytoplasm; phosphogluconate dehydrogenase (decarboxylating) activity
Psyn1:4	NPQfast	AT1G64195	23827711	yes			ND; ISM	biological; process; extracellular region
Psyn1:4	NPQfast	AT1G64200	23828526	yes			ISS; IDA; IEA	mitochondrial proton-transporting ATP synthase complex; vacuolar membrane; proton-transporting ATPase activity
Psyn1:4	NPQfast	AT1G64210	23831033	yes			ISS; IEA; IDA	transmembrane receptor protein tyrosine kinase signaling pathway; protein phosphorylation; mitochondrion
Psyn1:4	NPQfast	AT1G64230	23833551	yes	yes		IDA; IEA; RCA; ISS; ISM	plasma membrane; acid-amino acid ligase activity; protein import into peroxisome matrix; ubiquitin-protein ligase activity; cytoplasm
Psyn1:4	NPQfast	AT1G64235	23836249	yes			IEA; ND; ISS; ISM	lipid transport; molecular; function; membrane; extracellular region
Psyn1:4	NPQfast	AT1G64255	23844954	yes			ISM; IEA; ND	nucleus; zinc ion binding; biological; process
Psyn1:4	NPQfast	AT1G64260	23847756	yes	yes		IEA; ND	zinc ion binding; biological; process
Psyn1:4	NPQfast	AT1G64290	23857178	yes	yes		ND	molecular; function
Psyn1:4	NPQfast	AT1G64295	23859554	yes			ND	biological; process
Psyn1:4	NPQfast	AT1G64320	23869036	yes			RCA; IEP; ND	pollen tube growth; response to cadmium ion; molecular; function
Psyn1:4	NPQfast	AT1G64340	23878125	yes			ND; ISM	molecular; function; nucleus
Psyn1:4	NPQfast	AT1G64350	23881512	yes			RCA; ISS; IPI; ISM; IDA	protein targeting to mitochondrion; heterotrimeric G-protein complex; protein binding; cytoplasm; nuclear envelope
Psyn1:4	NPQfast	AT1G64355	23886084	yes			ISM; RCA; ND	chloroplast; photosystem II assembly; biological; process
Psyn1:4	NPQfast	AT1G64360	23887870			1.02	ND; IMP; ISM	molecular; function; response to oxidative stress; nucleus
Psyn1:4	NPQfast	AT1G64380	23890646	yes			ISS; IEA; IEP; ISM; RCA	nucleus; DNA binding; response to chitin; nucleus; proline transport
Psyn1:4	NPQfast	AT1G64385	23900035	yes			IDA; ND	endosome; biological; process
Psyn1:4	NPQfast	AT1G64390	23911119	yes			ISS; IEA; ISM	hydrolase activity
Psyn1:4	NPQfast	AT1G64400	23915598	yes			ISM; TAS; RCA; IEA; IDA	nucleus; fatty acid biosynthetic process; long-chain fatty acid metabolic process; catalytic activity; long-chain fatty acid metabolic process
Psyn1:4	NPQfast	AT1G64405	23923732	yes			IEP; ISM; ND	floral organ abscission; nucleus; molecular; function
Psyn1:4	NPQfast	AT1G64430	23933380	yes			ISM; ND	chloroplast; molecular; function
Psyn1:4	NPQfast	AT1G64440	23937030	yes			IMP; TAS; IDA; IEA; ISM; IGI; IPI	xyloglucan biosynthetic process; UDP-glucose 4-epimerase activity; UDP-glucose 4-epimerase activity; cellular metabolic process; Golgi apparatus; UDP-glucose 4-epimerase activity; protein dimerization activity
Psyn1:4	NPQfast	AT1G64450	23941598	yes			RCA; ISM	sepal formation; extracellular region
Psyn1:4	NPQfast	AT1G64460	23943499	yes			IDA; IEA; ISM	vacuole; phosphotransferase activity
Psyn1:4	NPQfast	AT1G64490	23952133	yes			ISM; ND	nucleus; biological; process
Psyn1:4	NPQfast	AT1G64500	23953233	yes			IEA; IDA; IMP; RCA; ISM	electron carrier activity; actin filament; chloroplast relocation; anther development; nucleus
Psyn1:4	NPQfast	AT1G64540	23966909	yes			ND; ISM	molecular; function; nucleus
Psyn1:4	NPQfast	AT1G64570	23978868	yes			RCA; ND; ISM	protein desumoylation; biological; process; nucleus
Psyn1:4	NPQfast	AT1G64580	23985078	yes			ND; ISM	biological; process; mitochondrion
Psyn1:4	NPQfast	AT1G64590	23993533	yes			IEA; ISS	metabolic process; oxidoreductase activity
Psyn1:4	NPQfast	AT1G64600	23995971	yes			IEA; ISM	copper ion binding; mitochondrion
Psyn1:4	NPQfast	AT1G64610	23998725	yes			RCA; ISS; ISM	salicylic acid mediated signaling pathway; heterotrimeric G-protein complex; cytoplasm
Psyn1:4	NPQfast	AT1G64620	24006992	yes			TAS; IEA; ISS; ISM	regulation of transcription
Psyn1:4	NPQfast	AT1G64625	24016656	yes			ISS; ISM	sequence-specific DNA binding transcription factor activity; nucleus
Psyn1:4	NPQfast	AT1G64630	24019490	yes			IEA; ISS; ISM	ATP binding; sequence-specific DNA binding transcription factor activity; nucleus
Psyn1:4	NPQfast	AT1G64660	24028918	yes		2.13	IEP; RCA; IDA; ISS; TAS; ISM	cellular response to water deprivation; one-carbon metabolic process; methionine gamma-lyase activity; cellular amino acid metabolic process; methionine catabolic process via 2-oxobutanoate; cytoplasm
Psyn1:4	NPQfast	AT1G64670	24030820	yes			IMP; ISS; ISM; IDA	response to osmotic stress; hydrolase activity; cytoplasm; plant extracellular matrix
Psyn1:4	NPQfast	AT1G64720	24046553	yes			ND; ISM; IDA	molecular; function; mitochondrion; vacuole
Psyn1:4	NPQfast	AT1G64750	24052517	yes			IPI; RCA; ISM; ND	protein binding; double-strand break repair; nucleus; biological; process
Psyn1:4	NPQfast	AT1G64760	24054143	yes		1.22	IEA; TAS; IDA; ISM; ISS	carbohydrate metabolic process; anchored to membrane; plasma membrane; plasma membrane; hydrolase activity
Psyn1:4	NPQfast	AT1G64770	24057439	yes			ISM; IMP; RCA; IDA; IEA	chloroplast; photosynthetic electron transport in photosystem I; myo-inositol hexakisphosphate biosynthetic process; NAD(P)H dehydrogenase complex (plastoquinone); carbohydrate binding
Psyn1:4	NPQfast	AT1G64780	24060770			1.86	IEA; RCA; ISS; IDA; IMP; ISM; IEP	ammonium transmembrane transport; myo-inositol hexakisphosphate biosynthetic process; organic cation transport; plasma membrane; ammonium transport; plasma membrane; response to nematode
Psyn1:4	NPQfast	AT1G64790	24064937	yes			RCA; ISM; IMP; IDA	proteasomal protein catabolic process; chloroplast; systemic acquired resistance; nucleus
Psyn1:4	NPQfast	AT1G64800	24085086	yes			ISM; IEA; RCA	nucleus; sequence-specific DNA binding transcription factor activity; plant-type cell wall modification
Psyn1:4	NPQfast	AT1G64810	24086558	yes			IMP; ISM; IDA	photosynthesis; mitochondrion; RNA binding
Psyn1:4	NPQfast	AT1G64820	24088605	yes			IEA; ISM; ISS	transmembrane transport; plasma membrane; membrane
Psyn1:4	NPQfast	AT1G64860	24097953	yes			IDA; IEP; RCA; ISS; IPI; TAS; IMP	DNA-dependent transcription
Psyn1:4	NPQfast	AT1G64870	24102917	yes			ND	molecular; function
Psyn1:4	NPQfast	AT1G64880	24105642	yes			IEA; ISS; IDA; ISM; RCA	translation; translation; endosome; mitochondrion; pyrimidine ribonucleotide biosynthetic process
Psyn1:4	NPQfast	AT1G64890	24109542	yes		1.39	ISS; RCA; ISM	membrane; response to water deprivation; chloroplast
Psyn1:4	NPQfast	AT1G64900	24113215	yes			IEA; ISS; ISM	oxidoreductase activity
Psyn1:4	NPQfast	AT1G64910	24115137	yes			IEA; ISS; ISM	transferase activity
Psyn1:4	NPQfast	AT1G64920	24117440	yes			ISS; ISM; IEA	transferase activity
Psyn1:4	NPQfast	AT1G64930	24120926	yes			IEA; ISS	oxidoreductase activity
Psyn1:4	NPQfast	AT1G64940	24123789	yes			IEA; ISS	oxidoreductase activity
Psyn1:4	NPQfast	AT1G64950	24127561	yes			IEA; ISS; IDA	oxidation-reduction process; oxygen binding; endoplasmic reticulum
Psyn1:4	NPQfast	AT1G64960	24129918	yes			ISM; IDA	nucleus; mitochondrion
Psyn1:4	NPQfast	AT1G65070	24173132	yes			IEA; IDA; ISS; ISM	mismatch repair; nucleus; ATP binding; nucleus
Psyn1:4	NPQfast	AT1G65080	24176582	yes			IEA; ISS	protein insertion into membrane; membrane
Psyn1:4	NPQfast	AT1G65110	24183959	yes		-2.71	IEA; ISM	intracellular; nucleus
Psyn1:4	NPQfast	AT1G65120	24191348	yes			ISM; IEA	nucleus; ubiquitin-dependent protein catabolic process
Psyn1:4	NPQfast	AT1G65130	24196472	yes			ISM; IEA	nucleus; ubiquitin-dependent protein catabolic process
Psyn1:4	NPQfast	AT1G65140	24201617	yes			IEA; ISS; ISM	ubiquitin thiolesterase activity; ubiquitin thiolesterase activity; nucleus
Psyn1:4	NPQfast	AT1G65150	24203841	yes	yes	-3.07	ND; ISM	molecular; function; nucleus
Psyn1:4	NPQfast	AT1G65160	24206224	yes			ISS; ISM; IEA	ubiquitin-dependent protein catabolic process; nucleus; ubiquitin-dependent protein catabolic process
Psyn1:4	NPQfast	AT1G65170	24209613	yes			ND; ISS; IEA	cellular; component; ubiquitin-dependent protein catabolic process; ubiquitin-dependent protein catabolic process
Psyn1:4	NPQfast	AT1G65180	24211741	yes			IEA; ISM; IDA	intracellular signal transduction; nucleus; plasmodesma
Psyn1:4	NPQfast	AT1G65190	24215644	yes		4.75	ISS; IEA; ND	protein phosphorylation; ATP binding; cellular; component
Psyn1:4	NPQfast	AT1G65200	24218470	yes			IEA; ISM	ubiquitin-dependent protein catabolic process; nucleus
Psyn1:4	NPQfast	AT1G65230	24229148	yes			RCA; ISM; IDA; ND	ncRNA metabolic process; chloroplast; chloroplast; molecular; function
Psyn1:4	NPQfast	AT1G65250	24234338	yes		1.22	IEA; ISM; ISS	transferase activity
Psyn1:4	NPQfast	AT1G65280	24245296	yes			RCA; ISS; ISM; IEA	vernalization response; protein folding; nucleus; heat shock protein binding
Psyn1:4	NPQfast	AT1G65300	24254929	yes			ISS; ISM; IEA	DNA binding; nucleus; protein dimerization activity
Psyn1:5	NPQfast	AT1G67340	25230265	yes			IDA; IEA; ND	nucleus; zinc ion binding; biological; process
Psyn1:5	NPQfast	AT1G67360	25236811	yes			IDA; ISM; ND	vacuole; cytoplasm; biological; process
Psyn1:5	NPQfast	AT1G67390	25244690	yes			ISM; ND	nucleus; biological; process
Psyn1:5	NPQfast	AT1G67400	25247988	yes			IEA	phagocytosis
Psyn1:5	NPQfast	AT1G67410	25251193	yes			ND; ISS; IEA; ISM	biological; process; membrane; membrane; Golgi apparatus
Psyn1:5	NPQfast	AT1G67420	25255411	yes			RCA; IEA	reciprocal meiotic recombination; proteolysis
Psyn1:5	NPQfast	AT1G67440	25263804	yes			ISM; IBA; IEA; NAS	chloroplast; GTP binding; GTPase activity; embryo development ending in seed dormancy
Psyn1:5	NPQfast	AT1G67450	25266163	yes			ISM; ND	cytoplasm; biological; process
Psyn1:5	NPQfast	AT1G67455	25268145	yes			ISM; ND	cytoplasm; molecular; function
Psyn1:5	NPQfast	AT1G67460	25269626	yes			IEA; ISM	GTP binding; chloroplast
Psyn1:5	NPQfast	AT1G67470	25272182	yes		-1.58	IEA; ISM; ISS	ATP binding; plasma membrane; kinase activity
Psyn1:5	NPQfast	AT1G67490	25280451	yes			IMP; IEA; IDA; TAS	root epidermal cell differentiation; catalytic activity; endoplasmic reticulum; alpha-glucosidase activity
Psyn1:5	NPQfast	AT1G67500	25287707	yes			RCA; IEA; ISS; ISM; IBA; IMP; IDA	positive regulation of transcription
Psyn1:5	NPQfast	AT1G67510	25297477	yes			IEA; IDA; ISS; ISM	protein phosphorylation; plasma membrane; transmembrane receptor protein tyrosine kinase signaling pathway; plasma membrane
Psyn1:5	NPQfast	AT1G67520	25302726	yes		1.1	ISM; ISS; IEA	plasma membrane; carbohydrate binding; protein kinase activity
Psyn1:5	NPQfast	AT1G67530	25307658	yes			IEA; ISM	ubiquitin-protein ligase activity; nucleus
Psyn1:5	NPQfast	AT1G67540	25311242	yes			ISM; ND	mitochondrion; biological; process
Psyn1:5	NPQfast	AT1G67590	25333058			-4.34	ISS; ISM; IDA; ND	DNA binding; nucleus; nucleus; biological; process
Psyn1:5	NPQfast	AT1G67600	25336423			-2.46	RCA; ISM; ND	galactolipid biosynthetic process; chloroplast; biological; process
Psyn1:5	NPQfast	AT1G67620	25340575	yes			ND; RCA; IDA; ISM	molecular; function; response to endoplasmic reticulum stress; mitochondrion; mitochondrion
Psyn1:5	NPQfast	AT1G67623	25342111	yes	yes		ISM; ND	nucleus; molecular; function
Psyn1:5	NPQfast	AT1G67630	25344440	yes			RCA; IEA; ISM; IDA; ISS	histone H3-K9 methylation; DNA replication; nucleus; mitochondrion; DNA-directed DNA polymerase activity
Psyn1:5	NPQfast	AT1G67635	25349342	yes			ND	biological; process
Psyn1:5	NPQfast	AT1G67650	25359659	yes			ISM; IEA; IDA	cytoplasm; 7S RNA binding; plasmodesma
Psyn1:5	NPQfast	AT1G67660	25363535	yes			IEA; ISM	DNA binding; chloroplast
Psyn1:5	NPQfast	AT1G67680	25365756	yes			IEA; ISM	signal recognition particle; cytoplasm
Psyn1:5	NPQfast	AT1G67690	25369086	yes			RCA; ISM; IEA; ISS	synapsis; mitochondrion; metalloendopeptidase activity; proteolysis
Psyn1:5	NPQfast	AT1G67710	25376751	yes			TAS; IDA; ISS; IPI; IGI; RCA; IEA; ISM; IMP	cytokinin mediated signaling pathway; sequence-specific DNA binding transcription factor activity; phosphorelay response regulator activity; protein binding; response to cytokinin stimulus; cytokinin mediated signaling pathway; phosphorelay response regulator activity; nucleus; regulation of root meristem growth
Psyn1:5	NPQfast	AT1G67720	25386341	yes			IEA; ISM; RCA; ISS	protein phosphorylation; plasma membrane; cell-cell signaling; kinase activity
Psyn1:5	NPQfast	AT1G67760	25405580			-1.31	IEA; ISM	ATP binding; cytoplasm
Psyn1:5	NPQfast	AT1G67770	25408043	yes			ISM; IEA; ISS	nucleus; nucleotide binding; RNA binding
Psyn1:5	NPQfast	AT1G67780	25412816	yes			ND; ISM	molecular; function; nucleus
Psyn1:5	NPQfast	AT1G67810	25426488	yes		1.83	IDA; ISM; IC	chloroplast; chloroplast; iron-sulfur cluster assembly
Psyn1:5	NPQfast	AT1G67875	25452699	yes			ISM	mitochondrion
Psyn1:5	NPQfast	AT1G67900	25464765	yes			IEA; ISM; ISS	signal transducer activity; plasma membrane; signal transducer activity
Psyn1:5	NPQfast	AT1G67980	25487714			1.33	ISS; ISM; IEA; TAS	lignin biosynthetic process; cytoplasm; O-methyltransferase activity; cytosol
Psyn1:5	NPQfast	AT1G68040	25502876	yes			ISS; ISM; IEA	S-adenosylmethionine-dependent methyltransferase activity; nucleus; methyltransferase activity
Psyn1:5	NPQfast	AT1G68050	25508676	yes			IDA; IPI; TAS; IMP; ISM; ISS	response to blue light; protein binding; ubiquitin-dependent protein catabolic process; positive regulation of flower development; nucleus; circadian rhythm
Psyn1:5	NPQfast	AT1G68060	25510941	yes			IDA; IMP; TAS; RCA; ISM	cortical microtubule
Psyn1:5	NPQfast	AT1G68070	25515232	yes			IEA; ISS; IDA; RCA	zinc ion binding; zinc ion binding; vacuolar membrane; phosphatidylinositol biosynthetic process
Psyn1:5	NPQfast	AT1G68080	25517411	yes		-1.43	IEA; ISM	oxidation-reduction process; nucleus
Psyn1:5	NPQfast	AT1G68090	25519442	yes			RCA; ISS; IEP; IEA	actin filament-based movement; calcium-dependent phospholipid binding; response to water deprivation; calcium ion binding
Psyn1:5	NPQfast	AT1G68110	25524718	yes		2.09	ISM; IEA	mitochondrion; 1-phosphatidylinositol binding
Psyn1:5	NPQfast	AT1G68130	25532244	yes			IPI; IMP; IEA; RCA; ISM; IDA; TAS; ISS	protein heterodimerization activity; regulation of starch metabolic process; zinc ion binding; regulation of transcription
Psyn1:5	NPQfast	AT1G68150	25543969	yes			IEA; RCA; ISS; ISM	regulation of transcription
Psyn1:5	NPQfast	AT1G68180	25554721	yes			IEA; ISM; ISS	zinc ion binding; nucleus; zinc ion binding
Psyn1:5	NPQfast	AT1G68210	25565983	yes			IEA; ISS; TAS; ISM	regulation of transcription
Psyn1:5	NPQfast	AT1G68238	25574461			-1.41	ND	molecular; function
Psyn1:5	NPQfast	AT1G68240	25574864	yes			RCA; ISM; ISS	gibberellic acid mediated signaling pathway; nucleus; sequence-specific DNA binding transcription factor activity
Psyn1:5	NPQfast	AT1G68270	25588191	yes			IEA; ISM	metabolic process; mitochondrion
Psyn1:5	NPQfast	AT1G68320	25603842	yes		3.1	IEP; RCA; IDA; IMP; ISS; IEA; ISM	cellular response to phosphate starvation; polarity specification of adaxial/abaxial axis; nucleus; gibberellin biosynthetic process; sequence-specific DNA binding transcription factor activity; DNA binding; nucleus
Psyn1:5	NPQfast	AT1G68330	25610923	yes			IDA; ISM	protein serine/threonine kinase activity; nucleus
Psyn1:5	NPQfast	AT1G68340	25614197			1.36	ND; ISM; RCA	molecular; function; nucleus; response to chitin
Psyn1:5	NPQfast	AT1G68350	25616490	yes			ND; ISM	molecular; function; mitochondrion
Psyn1:5	NPQfast	AT1G68380	25635838	yes			IEA; ISM	membrane; transferase activity
Psyn1:5	NPQfast	AT1G68390	25642734	yes			IEA; ISM	membrane; transferase activity
Psyn1:5	NPQfast	AT1G68400	25646039	yes			IEA; ISS; ISM	ATP binding; protein phosphorylation; extracellular region
Psyn1:5	NPQfast	AT1G68440	25658033	yes			RCA; ISM; ND	cellular modified amino acid biosynthetic process; nucleus; molecular; function
Psyn1:5	NPQfast	AT1G68460	25668610	yes			IGI; TAS; ISM; RCA; IDA; IEA	secondary growth; cytokinin biosynthetic process; chloroplast; reciprocal meiotic recombination; ATP dimethylallyltransferase activity; tRNA processing
Psyn1:5	NPQfast	AT1G68500	25702003			1.64	ISM	cytoplasm
Psyn1:5	NPQfast	AT1G68540	25720026			1.06	IMP; IEA; ISS; IDA	sporopollenin biosynthetic process; cellular metabolic process; oxidoreductase activity; cytosol
Psyn1:5	NPQfast	AT1G68560	25734182	yes			IDA; IMP; RCA; IEA; IEP; ISM; ISS	chloroplast; xyloglucan metabolic process; plant-type cell wall organization; carbohydrate metabolic process; response to cadmium ion; extracellular region; hydrolase activity
Psyn1:5	NPQfast	AT1G68580	25752735	yes			ISS; ISM; IEA; IDA; RCA; ND	DNA binding; nucleus; RNA binding; plasmodesma; chromatin assembly or disassembly; biological; process
Psyn1:5	NPQfast	AT1G68590	25757404	yes			IDA; RCA; ISM; IMP; IEA; ISS	chloroplast stroma; isopentenyl diphosphate biosynthetic process
Psyn1:5	NPQfast	AT1G68600	25759842	yes		3	RCA; IEA; ND	maltose metabolic process; response to aluminum ion; cellular; component
Psyn1:5	NPQfast	AT1G68610	25763623	yes			ISM; IEP; ND	plasma membrane; pollen sperm cell differentiation; molecular; function
Psyn1:5	NPQfast	AT1G68620	25765947			-1.38	RCA; ISM; IEA	toxin catabolic process; nucleus; hydrolase activity
Psyn1:5	NPQfast	AT1G68630	25768539	yes			ISM; ND	plasma membrane; molecular; function
Psyn1:5	NPQfast	AT1G68670	25782029	yes			TAS; ISS; ISM; IMP	regulation of transcription
Psyn1:5	NPQfast	AT1G68690	25788608	yes			IEA; ISM	protein kinase activity; plasma membrane
Psyn1:5	NPQfast	AT1G68720	25804418	yes			IDA; IMP; IEA; ISS; ISM	chloroplast; tRNA-specific adenosine deaminase activity; hydrolase activity; zinc ion binding; nucleus
Psyn1:5	NPQfast	AT1G68725	25809298	yes			TAS; ND; ISM	anchored to membrane; biological; process; plasma membrane
Psyn1:5	NPQfast	AT1G68730	25810321	yes			ISM; IEA	chloroplast; zinc ion binding
Psyn1:5	NPQfast	AT1G68740	25812449	yes			RCA; IEP; ND; ISM; IMP; IEA; ISS	phosphate ion transport; cellular response to phosphate starvation; molecular; function; plasma membrane; phosphate ion transport; integral to membrane; integral to membrane
Psyn1:5	NPQfast	AT1G68780	25831803	yes			ISM; RCA; IC	plasma membrane; stomatal complex morphogenesis; signal transduction
Psyn1:5	NPQfast	AT1G68790	25834709	yes			RCA; ND; ISM; IDA	microtubule cytoskeleton organization; biological; process; nucleus; nucleolus
Psyn1:5	NPQfast	AT1G68800	25847066	yes			TAS; ISM; IMP; ISS; IDA	regulation of transcription
Psyn1:5	NPQfast	AT1G68820	25865660	yes			IEA; ISM	zinc ion binding; nucleus
Psyn1:5	NPQfast	AT1G68890	25896945	yes			IEA; IMP; ISM	menaquinone biosynthetic process; photosystem I stabilization; mitochondrion
Psyn1:5	NPQfast	AT1G68907	25907508	yes			ISM	extracellular region
Psyn1:5	NPQfast	AT1G68910	25908131	yes			ND; ISM	biological; process; nucleus
Psyn1:5	NPQfast	AT1G68920	25915007	yes			ISS; ISM; TAS	sequence-specific DNA binding transcription factor activity; nucleus; regulation of transcription
Psyn1:5	NPQfast	AT1G68940	25921453	yes			IEA; ISM	protein ubiquitination; nucleus
Psyn1:5	NPQfast	AT1G68935	25921525	yes			ND; ISM	molecular; function; mitochondrion
Psyn1:5	NPQfast	AT1G68960	25929943	yes			ISM; ND	mitochondrion; biological; process
Psyn1:5	NPQfast	AT1G68980	25932998	yes			ND; ISM	molecular; function; mitochondrion
Psyn1:5	NPQfast	AT1G68990	25934997	yes			IEA; IMP; ISS	transcription
Psyn1:5	NPQfast	AT1G69010	25941675	yes			ISS; ISM; IEA	DNA binding; nucleus; dTDP-rhamnose biosynthetic process
Psyn1:5	NPQfast	AT1G69020	25943886	yes			IDA; IEA; ISM; ISS	chloroplast; serine-type peptidase activity; cytoplasm; proteolysis
Psyn1:5	NPQfast	AT1G69030	25947265	yes			ND; ISM	biological; process; nucleus
Psyn1:5	NPQfast	AT1G69060	25964468	yes			ISM; IDA; ND; IEA	cytoplasm; vacuolar membrane; biological; process; heat shock protein binding
Psyn1:5	NPQfast	AT1G69080	25971915	yes			RCA; ND	response to molecule of fungal origin; molecular; function
Psyn1:5	NPQfast	AT1G69090	25977501	yes			ND; ISM	biological; process; chloroplast
Psyn1:5	NPQfast	AT1G69100	25979999	yes	yes		ISS; ISM; IEA	proteolysis; extracellular region; aspartic-type endopeptidase activity
Psyn1:6	FvFm	AT1G73210	27528052			1.16	ND; ISM	molecular; function; nucleus
Psyn1:6	FvFm	AT1G73220	27538276	yes			RCA; IEA; IDA; IEP; ISS; ISM	cellular response to phosphate starvation; transmembrane transport; plasma membrane; leaf senescence; transporter activity; plasma membrane
Psyn1:6	FvFm	AT1G73230	27540228	yes			ISM; ND; IEP	nucleus; molecular; function; response to salt stress
Psyn1:6	FvFm	AT1G73250	27545006	yes			IDA; IEA; ISM	L-fucose biosynthetic process; nucleotide binding; cytoplasm
Psyn1:6	FvFm	AT1G73260	27547274	yes		-1.55	RCA; IEP; IMP; IDA; ISS; IEA; ISM	nitrate transport; response to salt stress; programmed cell death; endopeptidase inhibitor activity; endopeptidase inhibitor activity; endopeptidase inhibitor activity; extracellular region
Psyn1:6	FvFm	AT1G73270	27549021	yes			IEA; ISS; ISM	proteolysis; proteolysis; extracellular region
Psyn1:6	FvFm	AT1G73280	27552970	yes			IEA; ISS; ISM	serine-type carboxypeptidase activity; proteolysis; extracellular region
Psyn1:6	FvFm	AT1G73290	27556397	yes			IEA; ISM; ISS	serine-type carboxypeptidase activity; extracellular region; proteolysis
Psyn1:6	FvFm	AT1G73300	27559673	yes			ISS; IEA; ISM	proteolysis; serine-type carboxypeptidase activity; extracellular region
Psyn1:6	FvFm	AT1G73310	27562815	yes			IEA; ISS; ISM	proteolysis; serine-type carboxypeptidase activity; extracellular region
Psyn1:6	FvFm	AT1G73325	27567518			2.74	ISM; IEA; ISS	extracellular region; endopeptidase inhibitor activity; endopeptidase inhibitor activity
Psyn1:6	FvFm	AT1G73330	27568718	yes			ISM; ISS; IEP; IEA	extracellular region; peptidase inhibitor activity; response to water deprivation; endopeptidase inhibitor activity
Psyn1:6	FvFm	AT1G73350	27575493	yes			ND; ISM; IDA	biological; process; nucleus; nucleus
Psyn1:6	FvFm	AT1G73370	27584479	yes			IEA; IDA; ISS; ISM; RCA; IMP	sucrose synthase activity; sucrose synthase activity; sucrose biosynthetic process; chloroplast; response to hypoxia; callose deposition in phloem sieve plate
Psyn1:6	FvFm	AT1G73380	27589032	yes			ND	cellular; component
Psyn1:6	FvFm	AT1G73390	27590810	yes			IEA; ISM; ND	N-terminal protein myristoylation; nucleus; molecular; function
Psyn1:6	FvFm	AT1G73410	27601632	yes			IDA; ISS; IMP; IEA; ISM	nucleus; regulation of transcription
Psyn1:6	FvFm	AT1G73430	27603655	yes			IEA; IDA; ISM; ND	intracellular protein transport; cytosol; Golgi apparatus; molecular; function
Psyn1:6	FvFm	AT1G73440	27611363	yes			ND; IEA	biological; process; calcium ion binding
Psyn1:6	FvFm	AT1G73450	27613856	yes			IEA; IDA; ISS; ISM; RCA	ATP binding; plasma membrane; kinase activity; nucleus; protein phosphorylation
Psyn1:6	FvFm	AT1G73490	27633265	yes			ISS; ND; IEA; ISM	RNA binding; biological; process; nucleic acid binding; nucleus
Psyn1:6	FvFm	AT1G73500	27639091			1.63	IDA; IEP; IMP; IEA; RCA; IPI; TAS; ISS; ISM	protein autophosphorylation; positive regulation of transcription
Psyn1:6	FvFm	AT1G73510	27642386	yes			ND; ISM	molecular; function; nucleus
Psyn1:6	FvFm	AT1G73530	27643633	yes			IEA; IDA; ISS; ND	nucleic acid binding; chloroplast; RNA binding; biological; process
Psyn1:6	FvFm	AT1G73540	27645658	yes			IEA; ISM; ISS; RCA	hydrolase activity; chloroplast; hydrolase activity; response to chitin
Psyn1:6	FvFm	AT1G73550	27647756	yes			ISS	lipid binding
Psyn1:6	FvFm	AT1G73560	27649695	yes			ISS; ISM	lipid binding; plasma membrane
Psyn1:6	FvFm	AT1G73570	27650992	yes			ND	biological; process
Psyn1:6	FvFm	AT1G73620	27681408	yes			IDA; ISS; ISM	membrane; response to other organism; extracellular region
Psyn1:6	FvFm	AT1G73630	27684736	yes			ISM; ND; IDA; ISS; IEA	nucleus; biological; process; cytoplasm; calcium ion binding; calcium ion binding
Psyn1:6	FvFm	AT1G73650	27688123	yes			RCA; IEA; IDA; ISM	response to sucrose stimulus; cytoplasm; vacuolar membrane; chloroplast
Psyn1:6	FvFm	AT1G73655	27690359	yes			IBA; ISS; RCA; IEA; ISM	peptidyl-proline modification; peptidyl-prolyl cis-trans isomerase activity; maltose metabolic process; protein folding; chloroplast
Psyn1:6	FvFm	AT1G73670	27700050	yes			ISM; IEA; ISS; IC	nucleus; protein tyrosine kinase activity; MAP kinase activity; signal transduction
Psyn1:6	FvFm	AT1G73690	27714948	yes			RCA; ISS; IEA; IDA; TAS; ISM; IPI	negative regulation of cyclin-dependent protein serine/threonine kinase activity; kinase activity; protein serine/threonine kinase activity; nucleus; regulation of cell cycle; nucleus; protein binding
Psyn1:6	FvFm	AT1G73700	27717380			1.61	ISM; ISS; IEA	plasma membrane; membrane; drug transmembrane transport
Psyn1:6	FvFm	AT1G73710	27721190	yes			ND	biological; process
Psyn1:6	FvFm	AT1G73740	27734279	yes			RCA; ISS; IEA; ISM	ethylene biosynthetic process; transferase activity
Psyn1:6	FvFm	AT1G73750	27736630	yes			RCA	chlorophyll catabolic process
Psyn1:6	FvFm	AT1G73760	27739168	yes			IEA; ISM; ISS	zinc ion binding; nucleus; zinc ion binding
Psyn1:6	FvFm	AT1G73805	27745427			-1.24	RCA; ISM; IGI; IDA; ISS	jasmonic acid mediated signaling pathway; nucleus; regulation of systemic acquired resistance; sequence-specific DNA binding transcription factor activity; calmodulin binding
Psyn1:6	FvFm	AT1G73810	27752400			1.29	ISM; IEA	transferase activity
Psyn1:6	FvFm	AT1G73860	27770986	yes		-1.14	IEA; ISS	microtubule-based movement; microtubule motor activity
Psyn1:6	FvFm	AT1G73870	27779166	yes		-1.53	IMP; TAS; IEA; ISM; ISS; IDA	shade avoidance; regulation of transcription
Psyn1:6	FvFm	AT1G73875	27781006	yes			ND; ISM	biological; process; nucleus
Psyn1:6	FvFm	AT1G73880	27784981	yes			IEA; RCA; IDA; ISS; ISM	metabolic process; fatty acid catabolic process; quercetin 4'-O-glucosyltransferase activity; transferase activity
Psyn1:6	FvFm	AT1G73885	27786864	yes			IDA; ND	chloroplast thylakoid membrane; biological; process
Psyn1:6	FvFm	AT1G73890	27787903	yes			ISS; TAS; ISM	lipid transport; anchored to membrane; plasma membrane
Psyn1:6	FvFm	AT1G73910	27789293	yes			ISM; ISS	cytoplasm; structural constituent of cytoskeleton
Psyn1:6	FvFm	AT1G73950	27799830	yes			IEA; ISM; IDA; ISS; ND	zinc ion binding; nucleus; vacuole; zinc ion binding; biological; process
Psyn1:6	FvFm	AT1G73960	27805045	yes			IEA; ISM; RCA; IDA	metallopeptidase activity; nucleus; gravitropism; plasmodesma
Psyn1:6	FvFm	AT1G73970	27816814	yes			ND; RCA	cellular; component; RNA processing
Psyn1:6	FvFm	AT1G73980	27820149	yes			IEA; IDA; ISS	kinase activity; cytosol; biosynthetic process
Psyn1:6	FvFm	AT1G73990	27824433	yes			IDA; IEA; IEP; ISM	chloroplast; proteolysis; response to light intensity; plasma membrane
Psyn1:6	FvFm	AT1G74010	27832158	yes			IDA; IEA; RCA; ISM	plasma membrane; biosynthetic process; amino acid transport; extracellular region
Psyn1:6	FvFm	AT1G74020	27835131	yes			RCA; IEP; IDA; IEA	response to nitrate; response to jasmonic acid stimulus; plasma membrane; strictosidine synthase activity
Psyn1:6	FvFm	AT1G74030	27839184	yes			IMP; IDA; ISS; IEA; ISM	trichome morphogenesis; chloroplast; phosphopyruvate hydratase activity; phosphopyruvate hydratase complex; chloroplast
Psyn1:6	FvFm	AT1G74040	27842171	yes			IDA; IEA; IGI; ISM; ISS	2-isopropylmalate synthase activity; catalytic activity; leucine biosynthetic process; chloroplast; 2-isopropylmalate synthase activity
Psyn1:6	FvFm	AT1G74045	27846111	yes			ND; IEA; ISM	molecular; function; integral to membrane; chloroplast
Psyn1:6	FvFm	AT1G74080	27855699			1.37	TAS; IDA; ISS; ISM; IEP; IEA	regulation of transcription
Psyn1:6	FvFm	AT1G74090	27862909	yes			RCA; IDA; ISS; ISM; IEA	indoleacetic acid biosynthetic process; 8-methylthiooctyl-desulfoglucosinolate sulfotransferase activity; sulfotransferase activity; cytoplasm; sulfotransferase activity
Psyn1:6	FvFm	AT1G74120	27871274	yes			ND	cellular; component
Psyn1:6	FvFm	AT1G74130	27873611	yes			IEA; ISM	integral to membrane; extracellular region
Psyn1:6	FvFm	AT1G74140	27876905	yes			IEA; ISM	integral to membrane; mitochondrion
Psyn1:6	FvFm	AT1G74150	27880528	yes			ND; RCA; ISM	biological; process; lipid transport; nucleus
Psyn1:6	FvFm	AT1G74170	27891494	yes			IC	signal transduction
Psyn1:6	FvFm	AT1G74180	27897197	yes			IDA; IC	chloroplast; signal transduction
Psyn1:6	FvFm	AT1G74190	27902590	yes			IC	signal transduction
Psyn1:6	FvFm	AT1G74200	27906909	yes			ISM; IC	plasma membrane; signal transduction
Psyn1:6	FvFm	AT1G74220	27913099	yes			ISM; ND	nucleus; molecular; function
Psyn1:6	FvFm	AT1G74230	27914699	yes			ISM; IDA; ISS; ND; RCA	nucleus; mitochondrion; RNA binding; biological; process; vegetative to reproductive phase transition of meristem
Psyn1:6	FvFm	AT1G74250	27920328	yes			IEA; ISS; ISM	zinc ion binding; protein folding; nucleus
Psyn1:6	FvFm	AT1G74260	27922833	yes			IEA; IDA; ISS; IMP; TAS; ISM	de novo' IMP biosynthetic process; chloroplast stroma; catalytic activity; pollen development; phosphoribosylformylglycinamidine synthase activity; cytoplasm
Psyn1:6	FvFm	AT1G74280	27929662			4.24	ISS	hydrolase activity
Psyn1:6	FvFm	AT1G74290	27931836	yes		3.41	ISS	catalytic activity
Psyn1:6	FvFm	AT1G74300	27935298	yes			ISS; ND	catalytic activity; biological; process
Psyn1:6	FvFm	AT1G74310	27936508	yes			ISS; RCA; IDA; IEP; IMP; IEA; IGI; ISM; IPI	ATPase activity; response to endoplasmic reticulum stress; chloroplast envelope; response to heat; response to heat; nucleoside-triphosphatase activity; response to heat; cytoplasm; protein binding
Psyn1:6	FvFm	AT1G74330	27943462	yes			IEA; ISS; ISM	protein serine/threonine kinase activity; protein phosphorylation; nucleus
Psyn1:6	FvFm	AT1G74350	27949022	yes			ISS; IEA; ISM	RNA-dependent DNA replication; RNA-dependent DNA replication; mitochondrion
Psyn1:6	FvFm	AT1G74370	27958086	yes			ISM; IEA; ISS	Golgi apparatus; zinc ion binding; zinc ion binding
Psyn1:6	FvFm	AT1G74390	27961537	yes			IEA; ISS; ISM	intracellular; intracellular; nucleus
Psyn1:6	FvFm	AT1G74400	27963953	yes			ISM; ND	mitochondrion; biological; process
Psyn1:6	FvFm	AT1G74420	27967771	yes			IEA; ISS; ISM	membrane; transferase activity
Psyn1:6	FvFm	AT1G74440	27976502	yes			ND; RCA; ISM	biological; process; systemic acquired resistance; chloroplast
Psyn1:6	FvFm	AT1G74448	27982131	yes			ISM	mitochondrion
Psyn1:6	FvFm	AT1G74490	27994700	yes			IEA; ISS; ISM	protein phosphorylation; kinase activity; chloroplast
Psyn1:6	FvFm	AT1G74530	28009523	yes			ND; ISM	biological; process; chloroplast
Psyn1:6	FvFm	AT1G74550	28016045	yes			IEA; IDA; ISS	oxidation-reduction process; spermidine metabolic process; oxygen binding
Psyn1:6	FvFm	AT1G74580	28020777	yes			ND	molecular; function
Psyn1:6	FvFm	AT1G74600	28025153	yes			IMP; ISM; IDA	mitochondrial mRNA modification; mitochondrion; chloroplast
Psyn1:6	FvFm	AT1G74630	28030521	yes			ISM; ND	mitochondrion; biological; process
Psyn1:6	FvFm	AT1G74670	28053286			-2.17	IEP; RCA; ND; ISM; TAS; ISS	response to sucrose stimulus; seed dormancy process; molecular; function; extracellular region; gibberellic acid mediated signaling pathway; response to gibberellin stimulus
Psyn1:6	FvFm	AT1G74690	28061159	yes			RCA; IDA; ISM; ND; ISS	acetyl-CoA metabolic process; plasma membrane; nucleus; biological; process; calmodulin binding
Psyn1:6	FvFm	AT1G74710	28070295	yes			IMP; RCA; IEP; ISS; IEA; ISM; TAS; IDA	systemic acquired resistance; response to cold; systemic acquired resistance; plastid; isochorismate synthase activity; chloroplast; salicylic acid biosynthetic process; plastid
Psyn1:6	FvFm	AT1G74720	28075074	yes			RCA; IDA; ISM; IMP; ND	photomorphogenesis; plasma membrane; nucleus; organ development; molecular; function
Psyn1:6	FvFm	AT1G74740	28079946	yes			IEA; ISS; TAS; RCA; ISM; IPI; IDA	transferase activity
Psyn1:6	FvFm	AT1G74750	28086800	yes			ISM	chloroplast
Psyn1:6	FvFm	AT1G74770	28089571	yes			ISM; ND; RCA; IEA	nucleus; biological; process; response to zinc ion; zinc ion binding
Psyn1:6	FvFm	AT1G74780	28095815	yes			IEA	integral to membrane
Psyn1:6	FvFm	AT1G74790	28098765	yes			IEA; TAS; ISM; IDA	carbohydrate metabolic process; anchored to membrane; plasma membrane; plasma membrane
Psyn1:6	FvFm	AT1G74800	28101968	yes			IEA; IDA; ISS; ISM; RCA	protein glycosylation; trans-Golgi network; transferase activity
Psyn1:6	FvFm	AT1G74810	28108474	yes			IEA; ISM; ISS	anion transport; cytoplasm; anion:anion antiporter activity
Psyn1:6	FvFm	AT1G74820	28111882	yes			ISM; IEA; ND	extracellular region; nutrient reservoir activity; biological; process
Psyn1:6	FvFm	AT1G74830	28113423	yes			ND; ISM	molecular; function; Golgi apparatus
Psyn1:6	FvFm	AT1G74840	28115897	yes			ISS; IEP; RCA; ISM; IEA	regulation of transcription
Psyn1:6	FvFm	AT1G74850	28118849	yes			RCA; IMP; IDA	thylakoid membrane organization; transcription from plastid promoter; chloroplast
Psyn1:6	FvFm	AT1G74870	28126928	yes			RCA; ISM; IEA	transcription factor import into nucleus; Golgi apparatus; zinc ion binding
Psyn1:6	FvFm	AT1G74875	28128470	yes			ND; ISM	molecular; function; nucleus
Psyn1:6	FvFm	AT1G74900	28133933	yes			ISM; IGI	mitochondrion; RNA splicing
Psyn1:6	FvFm	AT1G74910	28135361	yes			IDA; IEA; ISS; ISM; IEP	cytosol; biosynthetic process; nucleotidyltransferase activity; cytoplasm; response to cadmium ion
Psyn1:6	FvFm	AT1G74990	28159715	yes			IEA; ISS; ISM	zinc ion binding; zinc ion binding; cytoplasm
Psyn1:6	FvFm	AT1G75000	28163650			-1.28	ISS; ND; ISM; IEA	integral to membrane; molecular; function; mitochondrion; integral to membrane
Psyn1:6	FvFm	AT1G75010	28164840	yes			IEA; IDA; IMP; IPI	cytoplasm; protein self-association; chloroplast fission; protein binding
Psyn1:6	FvFm	AT1G75020	28171018	yes			RCA; IEA; ISS	phosphatidylglycerol biosynthetic process; metabolic process; transferase activity
Psyn1:6	FvFm	AT1G75030	28174378			-1.68	ISM; ND; ISS	extracellular region; molecular; function; response to other organism
Psyn1:6	FvFm	AT1G75040	28177703			-2.52	IDA; IEP; RCA; ND; ISM; ISS; IGI	vacuole; regulation of anthocyanin biosynthetic process; positive regulation of transcription
Psyn1:6	FvFm	AT1G75050	28180116	yes			ND; ISS; ISM	molecular; function; response to other organism; extracellular region
Psyn1:6	FvFm	AT1G75100	28190816	yes			IMP; ISM; IEA; IDA	chloroplast avoidance movement; chloroplast; heat shock protein binding; cytoplasm
Psyn1:6	FvFm	AT1G75110	28194115	yes			IEA; IMP	endoplasmic reticulum; root hair cell development
Psyn1:6	FvFm	AT1G75130	28199970	yes			ISS; IEA	oxygen binding; oxidation-reduction process
Psyn1:6	FvFm	AT1G75140	28202053	yes			IDA; RCA	endoplasmic reticulum; chromatin assembly or disassembly
Psyn1:6	FvFm	AT1G75150	28204387	yes			RCA; ND; ISM	DNA replication initiation; molecular; function; nucleus
Psyn1:6	FvFm	AT1G75170	28213799	yes			ISS; ISM	transporter activity; plasma membrane
Psyn1:6	FvFm	AT1G75180	28215836	yes			ND; ISM	biological; process; nucleus
Psyn1:6	FvFm	AT1G75200	28220626	yes			IDA; ISS; IEA	mitochondrion; oxidoreductase activity; oxidation-reduction process
Psyn1:6	FvFm	AT1G75210	28223869	yes			ISS; ND; ISM	5'-nucleotidase activity; biological; process; chloroplast
Psyn1:6	FvFm	AT1G75230	28234349	yes			IEA; ISM; ISS; IDA	DNA repair; nucleus; base-excision repair; nucleus
Psyn1:6	FvFm	AT1G75250	28244317	yes		1.3	ISM; IEA; TAS; ISS	nucleus; DNA binding; regulation of transcription
Psyn1:6	FvFm	AT1G75260	28247809	yes			ISS; ISM	oxidoreductase activity
Psyn1:6	FvFm	AT1G75280	28251960	yes		1.01	ISM; IDA; IEP; IEA; IGI	cytoplasm; plasma membrane; response to oxidative stress; nucleotide binding; response to oxidative stress
Psyn1:6	FvFm	AT1G75290	28253890	yes	yes		IEA; ISS; ISM	nucleotide binding; oxidoreductase activity
Psyn1:6	FvFm	AT1G75300	28255495	yes			ISM; ISS; IEA	cytoplasm; oxidoreductase activity
Psyn1:6	FvFm	AT1G75310	28261004	yes			ISS; ISM; IEA	protein folding; chloroplast; heat shock protein binding
Psyn1:6	FvFm	AT1G75335	28268541	yes			ISM; ND	chloroplast; molecular; function
Psyn1:6	FvFm	AT1G75340	28268970	yes			ISS; IPI; RCA; IEA; ND; IDA; ISM	nucleic acid binding; protein binding; regulation of transcription
Psyn1:6	FvFm	AT1G75360	28274588	yes			ND; ISM	biological; process; nucleus
Psyn1:6	FvFm	AT1G75370	28276426			1.03	ISM; IDA; ISS; IEA	Golgi apparatus; plasma membrane; transport; intracellular
Psyn1:6	FvFm	AT1G75410	28299792	yes			ISS; IEA; RCA; ISM; IDA; IMP; IPI	regulation of transcription
Psyn1:6	FvFm	AT1G75420	28305297	yes			RCA; IDA; IEA; ISS	galactolipid biosynthetic process; endosome; biosynthetic process; transferase activity
Psyn1:6	FvFm	AT1G75470	28330072	yes			TAS; ISS; RCA; ISM	purine nucleobase transport; purine nucleobase transmembrane transporter activity; purine nucleobase transport; chloroplast
Psyn1:6	FvFm	AT1G75490	28335502			1.68	IEA; ISS; IEP; ISM	DNA binding; regulation of transcription
Psyn1:6	FvFm	AT1G75530	28359309	yes			IDA; ND; ISM	vacuolar membrane; molecular; function; nucleus
Psyn1:6	FvFm	AT1G75590	28382896	yes			ISM; ISS; ND	mitochondrion; response to auxin stimulus; molecular; function
Psyn1:6	FvFm	AT1G75640	28403466	yes			ISS; IEA; IDA; ISM	ATP binding; protein serine/threonine kinase activity; plasma membrane; plasma membrane
Psyn1:6	FvFm	AT1G75680	28417052	yes			IDA; RCA; ISS; IEA; ISM	plasma membrane; root hair elongation; hydrolase activity
Psyn1:6	FvFm	AT1G75690	28422110	yes		-1.19	IMP; RCA; IDA; ISM; IEA	photosystem II repair; pentose-phosphate shunt; chloroplast thylakoid membrane; chloroplast; unfolded protein binding
Psyn1:6	FvFm	AT1G75710	28428706	yes			ISS; IEA; ISM	zinc ion binding; zinc ion binding; nucleus
Psyn1:6	FvFm	AT1G75730	28435706	yes			ISM; ND	nucleus; biological; process
Psyn1:6	FvFm	AT1G75770	28449990	yes			ND; ISM	biological; process; nucleus
Psyn1:6	FvFm	AT1G75790	28454781	yes			IEA; RCA; ISM; ISS	copper ion binding; pollen exine formation; extracellular region; copper ion binding
Psyn1:6	FvFm	AT1G75820	28463462	yes			IPI; ISS; IDA; IMP; IEA; ISM; TAS	receptor serine/threonine kinase binding; transmembrane receptor protein tyrosine kinase signaling pathway; signal complex assembly; cell differentiation; protein phosphorylation; plasma membrane; integral to membrane
Psyn1:6	FvFm	AT1G75830	28472357	yes		6.95	ISS; RCA; ISM; ND; IEA	defense response; gibberellic acid mediated signaling pathway; extracellular region; molecular; function; defense response
Psyn1:6	FvFm	AT1G75850	28477768	yes			ISS	retrograde transport
Psyn1:6	FvFm	AT1G75860	28484163	yes			ISM; ND	nucleus; molecular; function
Psyn1:6	FvFm	AT1G75910	28501434	yes			IEA; ISS; IMP; TAS; ISM; RCA	lipase activity; lipase activity; extracellular region; transferase activity
Psyn1:6	FvFm	AT1G75930	28508072	yes			ISS; RCA; IEA; ISM; TAS; IMP	lipase activity; pollen exine formation; hydrolase activity
Psyn1:6	FvFm	AT1G75940	28511168	yes			ISS; IEA; RCA; IDA	endoplasmic reticulum lumen; hydrolase activity
Psyn1:6	FvFm	AT1G75960	28518033	yes		-1.83	IEA; ISM	metabolic process; mitochondrion
Psyn1:6	FvFm	AT1G75980	28522554	yes			IEA; ISM; ND	glycine cleavage complex; nucleus; molecular; function
Psyn1:6	FvFm	AT1G75990	28524493	yes			IEA; TAS; RCA; IDA; ISS; ISM	regulation of protein catabolic process; ubiquitin-dependent protein catabolic process; DNA endoreduplication; cytosol; proteasome regulatory particle
Psyn1:6	FvFm	AT1G76050	28540823	yes			IEA; ISS; TAS; ISM	pseudouridine synthase activity; pseudouridine synthase activity; pseudouridine synthase activity; chloroplast
Psyn1:6	FvFm	AT1G76060	28543100	yes			ISM; ISS	mitochondrion; catalytic activity
Psyn1:6	FvFm	AT1G76150	28574740	yes			ISS; IDA; RCA; IEA; IMP; IGI	metabolic process; peroxisome; toxin catabolic process; metabolic process; fatty acid beta-oxidation
Psyn1:6	FvFm	AT1G76170	28584039	yes			IEA; ISM	tRNA thio-modification; cytoplasm
Psyn1:6	FvFm	AT1G76180	28586773			1.28	IEP; RCA; IDA; ISM; IEA; ISS	response to desiccation; heat acclimation; chloroplast; nucleus; response to water stimulus; response to water stimulus
Psyn1:6	FvFm	AT1G76185	28590325	yes			ND; RCA; ISM	molecular; function; phosphatidylinositol biosynthetic process; mitochondrion
Psyn1:6	FvFm	AT1G76190	28592225	yes			ISM; ISS; ND	mitochondrion; response to auxin stimulus; molecular; function
Psyn1:6	FvFm	AT1G76200	28593250	yes			IDA; ND	mitochondrial respiratory chain complex I; molecular; function
Psyn1:6	FvFm	AT1G76220	28597530	yes			ND	biological; process
Psyn1:6	FvFm	AT1G76240	28602811	yes			ISM; ND	nucleus; molecular; function
Psyn1:6	FvFm	AT1G76250	28606450	yes			ISM; ND	mitochondrion; biological; process
Psyn1:6	FvFm	AT1G76290	28623443	yes			IEA; ISM	catalytic activity; mitochondrion
Psyn1:6	FvFm	AT1G76350	28639577	yes			TAS; ISM; ISS	regulation of transcription
Psyn1:6	FvFm	AT1G76360	28643038	yes			IEA; RCA; ISS; ISM	protein serine/threonine kinase activity; protein targeting to membrane; kinase activity; chloroplast
Psyn1:6	FvFm	AT1G76370	28648449	yes			IDA; RCA; IEA; ISS; ISM	chloroplast envelope; pollen tube growth; protein serine/threonine kinase activity; kinase activity; plasma membrane
Psyn1:6	FvFm	AT1G76380	28651154	yes			IDA; ND; ISM; ISS	plasmodesma; biological; process; nucleus; DNA binding
Psyn1:6	FvFm	AT1G76390	28655390	yes			IEA; IDA; ISM	protein ubiquitination; plasma membrane; cytoplasm
Psyn1:6	FvFm	AT1G76420	28672029			-1.44	IEA; IGI; ISS; TAS; RCA; ISM	regulation of transcription
Psyn1:6	FvFm	AT1G76430	28678935	yes			ISS; ISM; IMP; IDA; IGI	membrane; chloroplast; arsenate ion transmembrane transport; phosphate ion transmembrane-transporting ATPase activity; phosphate ion transmembrane transporter activity
Psyn1:6	FvFm	AT1G76450	28684551	yes			RCA; IDA; IEA; ISM	photosynthesis; thylakoid; calcium ion binding; chloroplast
Psyn1:6	FvFm	AT1G76460	28686181	yes			IEA; RCA; ND; ISM; ISS	nucleic acid binding; photoperiodism
Psyn1:6	FvFm	AT1G76470	28689770	yes		7.03	ISS; IEA	cinnamoyl-CoA reductase activity; coenzyme binding
Psyn1:6	FvFm	AT1G76480	28692193	yes			ND; ISM	molecular; function; mitochondrion
Psyn1:6	FvFm	AT1G76490	28695760	yes			IEA; RCA; IMP; TAS; IDA; ISS; IPI; IGI	isoprenoid biosynthetic process; calcium ion transport; regulation of gene silencing by miRNA; membrane; endoplasmic reticulum; isoprenoid biosynthetic process; protein binding; hydroxymethylglutaryl-CoA reductase activity
Psyn1:6	FvFm	AT1G76500	28705527	yes			RCA; ISS; IMP; IEA	regulation of flower development; DNA binding; photomorphogenesis; DNA binding
Psyn1:6	FvFm	AT1G76520	28715078			1.76	IEA; ISS; RCA	integral to membrane; auxin polar transport; proline transport
Psyn1:6	FvFm	AT1G76530	28718379	yes		2.02	IEA; RCA; ISS	integral to membrane; purine nucleobase transport; auxin polar transport
Psyn1:6	FvFm	AT1G76540	28720328	yes			IEA; RCA; IPI; TAS; IMP; IEP; IDA; ISS; ISM	protein serine/threonine kinase activity; DNA endoreduplication; protein binding; G2/M transition of mitotic cell cycle; regulation of G2/M transition of mitotic cell cycle; hormone-mediated signaling pathway; cyclin-dependent protein serine/threonine kinase activity; kinase activity; nucleus
Psyn1:6	FvFm	AT1G76550	28722702	yes			IMP; IEA; ISS; ISM; IDA	diphosphate-fructose-6-phosphate 1-phosphotransferase activity; diphosphate-fructose-6-phosphate 1-phosphotransferase activity; pyrophosphate-dependent phosphofructokinase complex
Psyn1:6	FvFm	AT1G76580	28734234	yes		1.47	ISS; IEA; ISM; TAS; IDA	sequence-specific DNA binding transcription factor activity; DNA binding; nucleus; regulation of transcription
Psyn1:6	FvFm	AT1G76590	28740691			1.42	RCA; ISM; ND	heat acclimation; mitochondrion; biological; process
Psyn1:6	FvFm	AT1G76600	28746888			1.52	IEA; ND; IDA; ISM; RCA	N-terminal protein myristoylation; molecular; function; nucleolus; nucleus; intracellular signal transduction
Psyn1:6	FvFm	AT1G76610	28750988	yes			ND; ISM	biological; process; nucleus
Psyn1:6	FvFm	AT1G76620	28756521	yes			ND	biological; process
Psyn1:6	FvFm	AT1G76630	28759699	yes			RCA; ISM; ND	methylation-dependent chromatin silencing; cytoplasm; biological; process
Psyn1:6	FvFm	AT1G76650	28766750			1.34	RCA; ISM; IEA; IEP; IDA; ISS	response to jasmonic acid stimulus; nucleus; calcium ion binding; response to wounding; calcium ion binding; calcium ion binding
Psyn1:6	FvFm	AT1G76680	28776846			1.79	IEA; IDA; IEP; ISM; ISS; TAS	FMN binding; cytosol; response to wounding; cytoplasm; 12-oxophytodienoate reductase activity; leaf senescence
Psyn1:6	FvFm	AT1G76700	28780408	yes			IEA; RCA; ISS; ISM	protein folding; Golgi vesicle transport; protein folding; cytoplasm
Psyn1:6	FvFm	AT1G76730	28802925	yes			IDA; RCA; ISS; IEA; ISM	chloroplast; starch biosynthetic process; metabolic process; folic acid-containing compound biosynthetic process; chloroplast
Psyn1:6	FvFm	AT1G76740	28805235	yes			RCA; ISM; ND	sepal formation; mitochondrion; biological; process
Psyn1:6	FvFm	AT1G76770	28813569	yes			RCA; ND; ISM	response to heat; biological; process; nucleus
Psyn1:6	FvFm	AT1G76780	28816641	yes			ND; ISM	biological; process; cytoplasm
Psyn1:6	FvFm	AT1G76800	28829308			2.15	IEP; ND	cellular response to ethylene stimulus; molecular; function
Psyn1:6	FvFm	AT1G76810	28831003	yes			ISS; IEA; IDA; ISM	translation factor activity
Psyn1:6	FvFm	AT1G76820	28837573	yes	yes	3.6	IEA; ISM	GTP binding; cytoplasm
Psyn1:6	FvFm	AT1G76830	28844644	yes	yes		ND; ISM	biological; process; nucleus
Psyn1:6	FvFm	AT1G76840	28846566	yes			ISM; ND	nucleus; biological; process
Psyn1:6	FvFm	AT1G76850	28847951	yes			RCA; IGI; IDA; ND	cell wall organization; pollen tube growth; plasma membrane; molecular; function
Psyn1:6	FvFm	AT1G76880	28865500	yes			TAS; ISS; IEA; ISM	regulation of transcription
Psyn1:6	FvFm	AT1G76930	28895301	yes		1.75	TAS; IEP; ISM; RCA	structural constituent of cell wall; response to abscisic acid stimulus; nucleus; amino acid transport
Psyn1:6	FvFm	AT1G76955	28918810	yes		-1.07	ND; ISS; ISM	molecular; function; membrane; extracellular region
Psyn1:6	FvFm	AT1G76970	28922666	yes		-1.14	RCA; ISS; IEA	systemic acquired resistance; intracellular protein transport; intracellular
Psyn1:6	FvFm	AT1G77010	28942710	yes			ISM; ND	mitochondrion; biological; process
Psyn1:6	FvFm	AT1G77020	28944843	yes			IEA; ISS; ISM	unfolded protein binding; protein folding; cytoplasm
Psyn1:6	FvFm	AT1G77030	28947492	yes			IEA; ISM	hydrolase activity
Psyn1:6	FvFm	AT1G77060	28951685	yes			IDA; IEA; ISM	chloroplast stroma; catalytic activity; chloroplast
Psyn1:6	FvFm	AT1G77080	28955637	yes			IMP; IEA; ISM; IPI; RCA; ISS; IGI	regulation of flower development; regulation of transcription
Psyn1:6	FvFm	AT1G77090	28960387	yes			RCA; IDA; IEA; ISM	pentose-phosphate shunt; chloroplast thylakoid lumen; photosynthesis; chloroplast
Psyn1:6	FvFm	AT1G77110	28970802	yes			RCA; IEA; ISS; IDA; IMP	petal formation; transmembrane transport; auxin:hydrogen symporter activity; plasma membrane; auxin polar transport
Psyn1:6	FvFm	AT1G77120	28975394	yes		1.46	IDA; RCA; IEP; TAS; ISS; IEA; IGI; ISM; IMP	plasma membrane; systemic acquired resistance
Psyn1:6	FvFm	AT1G77122	28977357	yes			ND; ISM	molecular; function; cytoplasm
Psyn1:6	FvFm	AT1G77170	28998047	yes			ISM; ND	mitochondrion; biological; process
Psyn1:6	FvFm	AT1G77180	28999608	yes			ISS; IDA; RCA; IGI; IEP; ISM; IPI; IMP	RNA splicing; positive regulation of transcription
Psyn1:6	FvFm	AT1G77210	29008939	yes			IEA; ISS; IGI; IDA	transmembrane transport; carbohydrate transmembrane transporter activity; galactose transmembrane transporter activity; plasma membrane
Psyn1:6	FvFm	AT1G77230	29016129	yes			ND	biological; process
Psyn1:6	FvFm	AT1G77250	29020265	yes			ISS; IEA; ISM	regulation of transcription
Psyn1:6	FvFm	AT1G77260	29023772	yes			IEA; ISM	methyltransferase activity; Golgi apparatus
Psyn1:6	FvFm	AT1G77270	29027778	yes			ISM; ND	nucleus; molecular; function
Psyn1:6	FvFm	AT1G77280	29031468	yes			IEA; ISS; RCA; ISM	ATP binding; kinase activity; response to molecule of fungal origin; plasma membrane
Psyn1:6	FvFm	AT1G77300	29039922	yes			IDA; IEA; IMP; IGI; ISM	histone H3-K36 methylation; nucleus; embryo sac development; regulation of programmed cell death; nucleus
Psyn1:6	FvFm	AT1G77310	29051505	yes			ISS; ISM; RCA; ND	response to wounding; nucleus; sister chromatid cohesion; molecular; function
Psyn1:6	FvFm	AT1G77320	29056532	yes			TAS; ISS; ISM; IEA; IMP	reciprocal meiotic recombination; intracellular; nucleus; intracellular; male meiosis
Psyn1:6	FvFm	AT1G77330	29062990			-1.85	RCA; TAS; IEA; ISS; ISM	nitrate transport; ethylene biosynthetic process; oxidation-reduction process; 1-aminocyclopropane-1-carboxylate oxidase activity; cytoplasm
Psyn1:6	FvFm	AT1G77340	29068343	yes			ISM; ND	mitochondrion; biological; process
Psyn1:6	FvFm	AT1G77350	29070253	yes			RCA; ND; ISM; IDA	acetyl-CoA metabolic process; biological; process; chloroplast; endoplasmic reticulum
Psyn1:6	FvFm	AT1G77390	29081904	yes			RCA; IMP; ISS; IDA; IEA; ISM	proteasomal ubiquitin-dependent protein catabolic process; microsporogenesis; cyclin-dependent protein serine/threonine kinase regulator activity; nucleus; regulation of cyclin-dependent protein serine/threonine kinase activity; nucleus
Psyn1:6	FvFm	AT1G77400	29085811	yes			ISM; ND	nucleus; molecular; function
Psyn1:6	FvFm	AT1G77405	29087145	yes			ND; ISM	biological; process; mitochondrion
Psyn1:6	FvFm	AT1G77410	29088697	yes			IEA; ISS; ISM	hydrolase activity
Psyn1:6	FvFm	AT1G77460	29103763	yes			ND	cellular; component
Psyn1:6	FvFm	AT1G77470	29111948	yes			RCA; ISS; IEA; ISM; IMP	embryo sac egg cell differentiation; ATPase activity; DNA replication; nucleus; negative regulation of defense response
Psyn1:6	FvFm	AT1G77480	29114558	yes			RCA; ISM; IEA	protein import into peroxisome matrix; extracellular region; aspartic-type endopeptidase activity
Psyn1:6	FvFm	AT1G77490	29117542	yes			IDA; RCA; IMP; ISS; IEA; ISM	chloroplast thylakoid membrane; photosynthesis; hydrogen peroxide mediated signaling pathway; chloroplast thylakoid membrane; heme binding; chloroplast
Psyn1:6	FvFm	AT1G77500	29121489	yes			IEA; ISM; RCA	N-terminal protein myristoylation; nucleus; defense response by callose deposition
Psyn1:6	FvFm	AT1G77510	29126650			-1.65	IEA; RCA; IEP; IDA; ISS; ISM	electron carrier activity; protein folding; response to endoplasmic reticulum stress; Golgi apparatus; protein disulfide isomerase activity; chloroplast
Psyn1:6	FvFm	AT1G77520	29130403			-1.41	IEA; TAS; ISM; ISS	protein dimerization activity; cytosol; nucleus; O-methyltransferase activity
Psyn1:6	FvFm	AT1G77530	29136037	yes			ISS; IEA; TAS; ISM	O-methyltransferase activity; O-methyltransferase activity; cytosol; nucleus
Psyn1:6	FvFm	AT1G77540	29137626	yes			IDA; RCA; ND; ISM	peroxisome; phosphatidylinositol biosynthetic process; biological; process; nucleus
Psyn1:6	FvFm	AT1G77550	29138299	yes			IEA; ISS; RCA; IDA; ISM	cellular protein modification process; cellular protein modification process; transcription factor import into nucleus; chloroplast; cytoplasm
Psyn1:6	FvFm	AT1G77580	29144025	yes			ISM	cytoplasm
Psyn1:6	FvFm	AT1G77590	29148256	yes			ISS; TAS; IDA; IEA; ISM	fatty acid biosynthetic process; fatty acid metabolic process; chloroplast envelope; catalytic activity; mitochondrion
Psyn1:6	FvFm	AT1G77600	29152748	yes			ISM; RCA; ND	nucleus; mitosis; biological; process
Psyn1:6	FvFm	AT1G77620	29167764	yes			ISM; IEA	plasma membrane; DNA repair
Psyn1:6	FvFm	AT1G77630	29173457	yes		-1.26	IDA; RCA; ISS; TAS; IMP; IEA; ISM	plasma membrane; cell wall modification; cell wall macromolecule catabolic process; anchored to membrane; immune response; cell wall macromolecule catabolic process; plasma membrane
Psyn1:6	FvFm	AT1G77640	29178737	yes			IEA; ISM; ISS; RCA	regulation of transcription
Psyn1:6	FvFm	AT1G77650	29181110	yes	yes		ISM; ND	cytoplasm; biological; process
Psyn1:6	FvFm	AT1G77660	29185899	yes			ISM; ND	mitochondrion; molecular; function
Psyn1:6	FvFm	AT1G77670	29188901	yes			IEA; ISS; IDA; ISM	aspartate transamidation; transaminase activity; chloroplast; cytoplasm
Psyn1:6	FvFm	AT1G77680	29191834	yes			IEA; ISM; ISS	RNA binding; cytoplasm; RNA binding
Psyn1:6	FvFm	AT1G77690	29200941	yes			RCA; IDA; ISS; ISM; IGI	multidimensional cell growth; response to auxin stimulus; membrane; plasma membrane; root cap development
Psyn1:6	FvFm	AT1G77720	29210521	yes			RCA; IEA; ISS; IDA; ISM	chromatin silencing by small RNA; protein phosphorylation; kinase activity; protein autophosphorylation; nucleus
Psyn1:6	FvFm	AT1G77730	29214445	yes			ISS; IEA; ISM	phosphatidylinositol binding; phospholipid binding; chloroplast
Psyn1:6	FvFm	AT1G77740	29220538	yes			IDA; IMP; IEA; ISS; IPI	1-phosphatidylinositol-4-phosphate 5-kinase activity; lateral root formation; phosphatidylinositol phosphate kinase activity; 1-phosphatidylinositol-4-phosphate 5-kinase activity; protein binding
Psyn1:6	FvFm	AT1G77746	29227915	yes			ISM	mitochondrion
Psyn1:6	FvFm	AT1G77765	29245050	yes			ND; ISM	biological; process; mitochondrion
Psyn1:6	FvFm	AT1G77770	29246074	yes			IEA; RCA; ISM; ND	zinc ion binding; proteasomal ubiquitin-dependent protein catabolic process; nucleus; biological; process
Psyn1:6	FvFm	AT1G77780	29248300	yes			IEA; TAS; ISS; ISM	carbohydrate metabolic process; anchored to membrane; hydrolase activity
Psyn1:6	FvFm	AT1G77790	29250692	yes			ISS; IEA; ISM	hydrolase activity
Psyn1:6	FvFm	AT1G77800	29253396	yes			RCA; IDA; ISM; IEA	gravitropism; plasmodesma; nucleus; zinc ion binding
Psyn1:6	FvFm	AT1G77815	29263348	yes			ND; ISM	biological; process; mitochondrion
Psyn1:6	FvFm	AT1G77830	29267160	yes			ISM; ISS; IEA	cytoplasm; zinc ion binding; zinc ion binding
Psyn1:6	FvFm	AT1G77840	29268487	yes			IEA; ISM; ISS; RCA; IDA	translational initiation; nucleus; translation initiation factor activity; amino acid transport; cytoplasm
Psyn1:6	FvFm	AT1G77850	29272313	yes			IEA; ISM; IMP; TAS; ISS	regulation of transcription
Psyn1:6	FvFm	AT1G77855	29277166	yes			ISM; ND	chloroplast; molecular; function
Psyn1:6	FvFm	AT1G77860	29282643	yes			IEA	serine-type endopeptidase activity
Psyn1:6	FvFm	AT1G77870	29285078	yes			ND; ISM	molecular; function; plasma membrane
Psyn1:6	FvFm	AT1G77880	29285902	yes	yes		ND; ISM	molecular; function; nucleus
Psyn1:6	FvFm	AT1G77885	29289873	yes		1.33	ND	biological; process
Psyn1:6	FvFm	AT1G77890	29292123	yes			ND; ISM	biological; process; nucleus
Psyn1:6	FvFm	AT1G77910	29296138	yes			ISM; ND	mitochondrion; biological; process
Psyn1:6	FvFm	AT1G77920	29298243			1.27	IPI; ISS; IEA; RCA; IMP; ISM	protein binding; sequence-specific DNA binding transcription factor activity; regulation of transcription
Psyn1:6	FvFm	AT1G77950	29306957	yes			RCA; IDA; IEA; ISS; ISM	gibberellic acid mediated signaling pathway; cytosol; nucleus; sequence-specific DNA binding transcription factor activity; nucleus
Psyn1:6	FvFm	AT1G77960	29310057	yes			ISM; ND	nucleus; biological; process
Psyn1:6	FvFm	AT1G77980	29314841	yes			RCA; ISM; IEA; ISS; IGI; TAS; IMP	pollen exine formation; nucleus; protein dimerization activity; sequence-specific DNA binding transcription factor activity; pollen development; regulation of transcription
Psyn1:6	FvFm	AT1G77990	29317899	yes			IEA; ISS	transmembrane transport; sulfate transmembrane transporter activity
Psyn1:6	FvFm	AT1G78010	29333500	yes			IEA; RCA; ISS; ISM	tRNA modification; endocytosis; GTPase activity; cytoplasm
Psyn1:6	FvFm	AT1G78030	29342157	yes	yes		ND	molecular; function
Psyn1:6	FvFm	AT1G78040	29345838	yes			IEA; ISM; RCA; ND	glycolysis; extracellular region; cysteine biosynthetic process; molecular; function
Psyn1:6	FvFm	AT1G78070	29355022			1.46	ND; ISS; ISM	biological; process; CUL4-RING ubiquitin ligase complex; cytoplasm
Psyn1:6	FvFm	AT1G78080	29364249	yes			IEA; IPI; IMP; ISS; IDA; IGI; ISM; IEP; TAS; IC	regulation of transcription
Psyn1:6	FvFm	AT1G78090	29373889			-3.74	RCA; IEA; IDA; ISM	transition metal ion transport; trehalose biosynthetic process; trehalose biosynthetic process; nucleus
Psyn1:6	FvFm	AT1G78110	29391827	yes			ND; IDA; ISM	biological; process; plasma membrane; nucleus
Psyn1:6	FvFm	AT1G78120	29393939	yes			RCA; IDA	xylem development; mitochondrion
Psyn1:6	FvFm	AT1G78130	29400140	yes			IEA; RCA; ISS; ISM; IMP	integral to membrane; nitrate transport; membrane; mitochondrion; double fertilization forming a zygote and endosperm
Psyn1:6	FvFm	AT1G78160	29407900	yes			ISM; IEA; IPI; IDA; ISS	chloroplast; RNA binding; mRNA binding; cytoplasm; RNA binding
Psyn1:6	FvFm	AT1G78170	29414059	yes			ND; ISM	biological; process; nucleus
Psyn1:6	FvFm	AT1G78190	29418620	yes			ND	biological; process
Psyn1:6	FvFm	AT1G78210	29422716	yes			ISM; IEA; ISS	cytoplasm; catalytic activity; hydrolase activity
Psyn1:6	FvFm	AT1G78220	29425721	yes			ISM; IEA; TAS	cytoplasm; protein domain specific binding; protein phosphorylated amino acid binding
Psyn1:6	FvFm	AT1G78230	29430225	yes			IDA; ISM; ND	vacuole; extracellular region; biological; process
Psyn1:6	FvFm	AT1G78240	29432829	yes			IDA; IMP; IEA; ISM	Golgi apparatus; shoot system development; methyltransferase activity; Golgi apparatus
Psyn1:6	FvFm	AT1G78270	29450563	yes			ND; IEA; ISS	cellular; component; transferase activity
Psyn1:6	FvFm	AT1G78280	29452555	yes			RCA; ISM; ISS; IDA; IEA	defense response by callose deposition; nucleus; cell surface receptor signaling pathway; cytosol; transferase activity
Psyn1:6	FvFm	AT1G78290	29457205			-1.09	IEA; ISM; IGI; ISS; IEP; IDA	protein serine/threonine kinase activity; nucleus; response to osmotic stress; kinase activity; response to karrikin; cytoplasm
Psyn1:6	FvFm	AT1G78360	29482070	yes			RCA; TAS; ISS; NAS	proline transport; toxin catabolic process; glutathione transferase activity; cytoplasm
Psyn1:6	FvFm	AT1G78370	29484269	yes			RCA; IDA; TAS; ISM; IMP; IPI; NAS; ISS	indoleacetic acid biosynthetic process; nucleus; toxin catabolic process; cytoplasm; glutathione transferase activity; enzyme binding; cytoplasm; glutathione transferase activity
Psyn1:6	FvFm	AT1G78390	29490895	yes			IDA; ISM; RCA; IGI; TAS	chloroplast stroma; chloroplast; terpenoid biosynthetic process; seed dormancy process; 9-cis-epoxycarotenoid dioxygenase activity
Psyn1:6	FvFm	AT1G78400	29498281	yes			ISM; IEA; RCA; ISS	extracellular region; carbohydrate metabolic process; transcription factor import into nucleus; carbohydrate metabolic process
Psyn1:6	FvFm	AT1G78410	29502582			-1.28	RCA; ND; IMP	systemic acquired resistance
Psyn1:6	FvFm	AT1G78440	29511599	yes			IDA; IEA; ISM	C-19 gibberellin 2-beta-dioxygenase activity; oxidoreductase activity; cytoplasm
Psyn1:6	FvFm	AT1G78480	29525501	yes			RCA; IEA; ISM	phosphatidylinositol biosynthetic process; catalytic activity; chloroplast
Psyn1:6	FvFm	AT1G78490	29528253	yes			IEA; ISS	oxidoreductase activity
Psyn1:6	FvFm	AT1G78500	29531646	yes			IEA; RCA; ISS; TAS; IDA; ND	intramolecular transferase activity; pentacyclic triterpenoid biosynthetic process; pentacyclic triterpenoid biosynthetic process; lupeol synthase activity; oxidosqualene cyclase activity; cellular; component
Psyn1:6	FvFm	AT1G78510	29535285	yes			IDA; RCA; IEA; IGI; ISM	endoplasmic reticulum; ubiquinone biosynthetic process; isoprenoid biosynthetic process; trans-octaprenyltranstransferase activity; mitochondrion
Psyn1:6	FvFm	AT1G78520	29537976	yes			ISM; ND	plasma membrane; biological; process
Psyn1:6	FvFm	AT1G78530	29539089	yes			ISM; IEA; ISS	plasma membrane; protein phosphorylation; kinase activity
Psyn1:6	FvFm	AT1G78540	29541094	yes			IEA; ISM	nucleus; nucleus
Psyn1:6	FvFm	AT1G78550	29544927	yes			IEA; ISM	oxidation-reduction process; cytoplasm
Psyn1:6	FvFm	AT1G78590	29564249	yes			IDA; ISS; IMP; IEA; TAS; ISM	NAD+ kinase activity; pyridine nucleotide biosynthetic process; NADP biosynthetic process; NAD+ kinase activity; NADP biosynthetic process; cytoplasm
Psyn1:6	FvFm	AT1G78610	29569030	yes			IEA; ISS; IDA; ISM	transmembrane transport; membrane; plasma membrane; nucleus
Psyn1:6	FvFm	AT1G78640	29579715	yes			ND; ISM	biological; process; nucleus
Psyn1:6	FvFm	AT1G78650	29582929	yes			RCA; IEA; TAS; ISS; ISM	DNA methylation; nucleus; DNA strand elongation involved in DNA replication; DNA-directed DNA polymerase activity; nucleus
Psyn1:6	FvFm	AT1G78660	29585677	yes			IDA; IEA; ISM	tetrahydrofolylpolyglutamate metabolic process; hydrolase activity; extracellular region
Psyn1:6	FvFm	AT1G78700	29599349	yes			TAS; ISM; ND	regulation of transcription
Psyn1:6	FvFm	AT1G78710	29601253	yes			ISM; ND	extracellular region; biological; process
Psyn1:6	FvFm	AT1G78740	29610494	yes			ND; RCA; ISM	biological; process; purine nucleobase transport; nucleus
Psyn1:6	FvFm	AT1G78760	29615174	yes			ISM; ND	nucleus; molecular; function
Psyn1:6	FvFm	AT1G78800	29625659	yes			ISS; IEA	transferase activity
Psyn1:6	FvFm	AT1G78810	29628269	yes			ISM; ND	nucleus; biological; process
Psyn1:6	FvFm	AT1G78820	29634124	yes			ISM; IEA; ISS; IDA	plasma membrane; carbohydrate binding; carbohydrate binding; apoplast
Psyn1:6	FvFm	AT1G78830	29636955			1.36	ISS; IDA; ISM; IEA	carbohydrate binding; cell wall; plasma membrane; carbohydrate binding
Psyn1:6	FvFm	AT1G78840	29639290	yes	yes		ND	cellular; component
Psyn1:6	FvFm	AT1G78860	29646168			1.72	ISM; IDA; IEA; ISS	plasma membrane; plant-type cell wall; carbohydrate binding; carbohydrate binding
Psyn1:6	FvFm	AT1G78950	29684432	yes			ISM; IEA; RCA; IDA	nucleus; catalytic activity; pentacyclic triterpenoid biosynthetic process; beta-amyrin synthase activity
Psyn1:6	FvFm	AT1G78955	29689153	yes			IDA	beta-amyrin synthase activity
Psyn1:6	FvFm	AT1G78970	29703062	yes			IDA; IGI; IEA; ISM; ISS; RCA	beta-amyrin synthase activity; pentacyclic triterpenoid biosynthetic process; catalytic activity; nucleus; pentacyclic triterpenoid biosynthetic process; pentacyclic triterpenoid biosynthetic process
Psyn1:6	FvFm	AT1G78980	29707687	yes			ISS; IEA; ISM	protein phosphorylation; protein phosphorylation; extracellular region
Psyn1:6	FvFm	AT1G78990	29713531	yes			ISS; RCA; ISM; IEA	transferase activity; cytokinin mediated signaling pathway; cytoplasm; transferase activity
Psyn1:6	FvFm	AT1G79030	29730914	yes			ISS; IEA; ISM	protein folding; protein folding; cytoplasm
Psyn1:6	FvFm	AT1G79060	29741748	yes			ISM; ND	nucleus; molecular; function
Psyn1:6	FvFm	AT1G79090	29749112	yes			ND; RCA; ISM	molecular; function; protein glycosylation; cytoplasm
Psyn1:6	FvFm	AT1G79100	29753648	yes			ND	cellular; component
Psyn1:6	FvFm	AT1G79110	29759157	yes			ISM; IEA; IMP	nucleus; zinc ion binding; regulation of programmed cell death
Psyn1:6	FvFm	AT1G79170	29782273	yes			ISM; ND; RCA	nucleus; molecular; function; carpel morphogenesis
Psyn1:6	FvFm	AT1G79180	29786495	yes		1.32	IDA; ISS; IEP; RCA; ISM; IEA; IMP	positive regulation of transcription
Psyn1:6	FvFm	AT1G79190	29788639	yes			ND; ISM	biological; process; nucleus
Psyn1:6	FvFm	AT1G79220	29798935	yes			ISM; ND	mitochondrion; biological; process
Psyn1:6	FvFm	AT1G79230	29800693	yes			ISS; RCA; IDA; IEA; IMP; ISM	thiosulfate sulfurtransferase activity; glucosinolate biosynthetic process; chloroplast; thiosulfate sulfurtransferase activity; embryo development ending in seed dormancy; mitochondrion
Psyn1:6	FvFm	AT1G79260	29813244	yes			ND; IDA; ISM	biological; process; cytosol; chloroplast
Psyn1:6	FvFm	AT1G79280	29819176	yes			IEA; IDA; IMP; RCA; ISM; IPI	protein import into nucleus; plasmodesma; negative regulation of flower development; microtubule cytoskeleton organization; nucleus; protein binding
Psyn1:6	FvFm	AT1G79320	29836686	yes			IEA; ISM	cysteine-type endopeptidase activity; extracellular region
Psyn1:6	FvFm	AT1G79340	29842771	yes			IDA; RCA; ISM; IPI; IEA; IMP	protein autoprocessing; root hair elongation; extracellular region; identical protein binding; proteolysis; positive regulation of programmed cell death
Psyn1:6	FvFm	AT1G79360	29854038	yes			IEA; IDA; ISS; RCA; ISM	transmembrane transporter activity; plant-type vacuole membrane; sugar:hydrogen symporter activity; nitrate transport; plasma membrane
Psyn1:6	FvFm	AT1G79370	29857934	yes			ISS; IEA; ISM	oxygen binding; oxidation-reduction process; extracellular region
Psyn1:6	FvFm	AT1G79380	29860491	yes			RCA; IEA; IMP; IDA; ISM	cytokinin metabolic process; zinc ion binding; jasmonic acid mediated signaling pathway; ubiquitin-protein ligase activity; plasma membrane
Psyn1:6	FvFm	AT1G79400	29864992	yes			RCA; IEA; ISS; NAS; IC	pollen tube growth; integral to membrane; sodium:hydrogen antiporter activity; monovalent cation:hydrogen antiporter activity; cation transport
Psyn1:6	FvFm	AT1G79420	29871458	yes			RCA; ND; ISM	negative regulation of biological process; biological; process; mitochondrion
Psyn1:6	FvFm	AT1G79430	29877228	yes			TAS; ISM; ISS; IMP; IDA	regulation of transcription
Psyn1:6	FvFm	AT1G79440	29882210	yes			IDA; IEA; IMP; RCA; ISS; ISM	mitochondrion; oxidation-reduction process; reactive oxygen species metabolic process; chromatin assembly or disassembly; 3-chloroallyl aldehyde dehydrogenase activity; chloroplast
Psyn1:6	FvFm	AT1G79450	29887689			-1.73	RCA; ISS; ISM; IEA; IDA; ND	amino acid transport; chloroplast thylakoid lumen; Golgi apparatus; membrane; plasma membrane; biological; process
Psyn1:6	FvFm	AT1G79460	29890392	yes			IGI; RCA; IEA; ISM; IDA; TAS; NAS	gibberellin biosynthetic process; cell wall biogenesis; magnesium ion binding; chloroplast; chloroplast stroma; chloroplast; plastid
Psyn1:6	FvFm	AT1G79470	29894598	yes			IDA; RCA; ISS; IEA; ISM	cytosol; RNA methylation; GMP biosynthetic process; oxidoreductase activity; cytoplasm
Psyn1:6	FvFm	AT1G79490	29900456	yes			RCA; IDA; NAS; ISM	embryo sac egg cell differentiation; mitochondrion; embryo development ending in seed dormancy; mitochondrion
Psyn1:6	FvFm	AT1G79540	29920083	yes			ISM; ND	mitochondrion; biological; process
Psyn1:6	FvFm	AT1G79560	29926794	yes			IMP; IEA; IDA; ISS; NAS; RCA; ISM	embryo development ending in seed dormancy; ATP binding; chloroplast envelope; metallopeptidase activity; embryo development ending in seed dormancy; chloroplast organization; plasma membrane
Psyn1:6	FvFm	AT1G79570	29932578	yes			IEA; ISS; ISM; IDA	transferase activity
Psyn1:6	FvFm	AT1G79590	29946237	yes			RCA; IEA; NAS; TAS; IDA; ISM	protein targeting to vacuole; intracellular protein transport; endosome membrane; endosome membrane; vacuole; Golgi apparatus
Psyn1:6	FvFm	AT1G79630	29962645	yes			IEA; ISS; ISM	catalytic activity; protein serine/threonine phosphatase activity; cytoplasm
Psyn1:6	FvFm	AT1G79640	29966913	yes			IEA; ISM; ISS	protein phosphorylation; nucleus; kinase activity
Psyn1:6	FvFm	AT1G79650	29972108	yes			RCA; IEA; IDA; ISM; ISS	regulation of chromosome organization; nucleotide-excision repair; ubiquitin binding; nucleus; base-excision repair
Psyn1:6	FvFm	AT1G79660	29975863	yes			ISM; ND	mitochondrion; biological; process
Psyn1:6	FvFm	AT1G79670	29976725	yes			IEA; ISS; IMP	protein kinase activity; kinase activity; response to fungus
Psyn1:6	FvFm	AT1G79680	29979973	yes		1.15	IEA; IEP; IDA; ISS; RCA; ISM	transferase activity
Psyn1:6	FvFm	AT1G79700	29990336	yes			ISS; IGI; ISM; IMP; IC; IPI	regulation of transcription
Psyn1:6	FvFm	AT1G79730	30000538	yes			RCA; IMP; ND; ISM	histone methylation; histone methylation; molecular; function; nucleus
Psyn1:6	FvFm	AT1G79770	30014361	yes		-1.38	ND; ISM	molecular; function; nucleus
Psyn1:6	FvFm	AT1G79780	30015873	yes			ISS; ND; ISM	membrane; biological; process; mitochondrion
Psyn1:6	FvFm	AT1G79790	30016368	yes			IDA; IEA; ISS	chloroplast; hydrolase activity; hydrolase activity
Psyn1:6	FvFm	AT1G79810	30019744	yes			IMP; IDA; RCA; ISS	fatty acid beta-oxidation; protein monoubiquitination; ER to Golgi vesicle-mediated transport; zinc ion binding
Psyn1:6	FvFm	AT1G79820	30022351	yes			IEA; ISS; RCA; IDA; ISM	integral to membrane; membrane; negative regulation of biological process; Golgi apparatus; chloroplast
Psyn1:6	FvFm	AT1G79830	30027860	yes			IPI; ISM; ND; RCA; IDA	protein binding; cytoplasm; biological; process; Golgi vesicle transport; cytoplasm
Psyn1:6	FvFm	AT1G79860	30042092	yes			ISM; IEP; IGI; IDA; ISS; IMP; IEA	nucleus; pollen tube growth; regulation of pollen tube growth; plasma membrane; Rho guanyl-nucleotide exchange factor activity; embryo development ending in seed dormancy; Rho guanyl-nucleotide exchange factor activity
Psyn1:6	FvFm	AT1G79890	30048655	yes			IEA; RCA; ISM	nucleobase-containing compound metabolic process; reciprocal meiotic recombination; nucleus
Psyn1:6	FvFm	AT1G79900	30052297			1.05	IEP; IMP; IDA; ISS; IGI; ISM	hyperosmotic response; proline biosynthetic process; mitochondrion; mitochondrial inner membrane; L-ornithine transmembrane transporter activity; mitochondrion
Psyn1:6	FvFm	AT1G79915	30057220	yes			ND; ISM	molecular; function; nucleus
Psyn1:6	FvFm	AT1G79920	30058632	yes	yes		IDA; IEA; ISM	plasma membrane; ATP binding; nucleus
Psyn1:6	FvFm	AT1G79930	30063476	yes			IEP; ISS; IDA; IEA; ISM	response to cadmium ion; protein folding; cytosol; ATP binding; nucleus
Psyn1:6	FvFm	AT1G79950	30073580	yes			IEA; RCA; ISM; IDA	regulation of transcription
Psyn1:6	FvFm	AT1G79970	30082078	yes			ISM; ND	nucleus; biological; process
Psyn1:6	FvFm	AT1G79990	30084114	yes			RCA; IDA; IEA; ISM; ISS	gluconeogenesis; cytosol; Golgi membrane; cytoplasm; COPI vesicle coat
Psyn1:6	FvFm	AT1G80000	30092924	yes			ND; ISM	biological; process; nucleus
Psyn1:6	FvFm	AT1G80080	30128005	yes			IDA; IMP; RCA; IPI; ISM; IC; ISS; TAS	membrane; asymmetric cell division; response to molecule of bacterial origin; protein binding; mitochondrion; signal transduction; receptor activity; anchored to membrane
Psyn1:6	FvFm	AT1G80120	30139101	yes			ND	cellular; component
Psyn1:6	FvFm	AT1G80130	30140961			1.08	IDA; IMP	membrane; response to oxidative stress
Psyn1:6	FvFm	AT1G80140	30146611	yes			ISS; IEA; ISM	polygalacturonase activity; polygalacturonase activity; extracellular region
Psyn1:6	FvFm	AT1G80150	30148388	yes			ISM; ND	mitochondrion; biological; process
Psyn1:6	FvFm	AT1G80160	30151003	yes		2.47	RCA; ISM; ISS	response to water deprivation; cytoplasm; lactoylglutathione lyase activity
Psyn1:6	FvFm	AT1G80170	30153408	yes			IEA; IDA; IPI; ISS	polygalacturonase activity; plant-type cell wall; protein binding; polygalacturonase activity
Psyn1:6	FvFm	AT1G80200	30162034	yes			ND	biological; process
Psyn1:6	FvFm	AT1G80210	30162835	yes			IDA; IMP; ND; ISM	nucleus; DNA repair; molecular; function; nucleus
Psyn1:6	FvFm	AT1G80220	30167839	yes			IEA; ND; ISM	zinc ion binding; biological; process; mitochondrion
Psyn1:6	FvFm	AT1G80230	30169456	yes			IEA; ISS; IDA; ISM	cytochrome-c oxidase activity; cytochrome-c oxidase activity; mitochondrion; mitochondrion
Psyn1:6	FvFm	AT1G80240	30171357	yes			IDA; ISM; ND	plant-type cell wall; extracellular region; molecular; function
Psyn1:6	FvFm	AT1G80245	30174178	yes			ND; RCA; IEA	molecular; function; protein targeting to mitochondrion; microtubule cytoskeleton organization
Psyn1:6	FvFm	AT1G80260	30175785	yes			IEA; ISS; NAS	microtubule organizing center; tubulin binding; embryo development ending in seed dormancy
Psyn1:6	FvFm	AT1G80280	30183541	yes			ISS; ISM	hydrolase activity; cytoplasm
Psyn1:6	FvFm	AT1G80290	30188321	yes			IEA; ISS; ISM	intrinsic to endoplasmic reticulum membrane; transferase activity
Psyn1:6	FvFm	AT1G80300	30191856	yes			IDA; IEA; ISS; ISM	chloroplast envelope; ATP binding; ATP:ADP antiporter activity; chloroplast
Psyn1:6	FvFm	AT1G80320	30196782	yes			IEA; ISM	oxidoreductase activity; cytoplasm
Psyn1:6	FvFm	AT1G80330	30198061	yes			ISM; IDA; IEA	cytoplasm; gibberellin biosynthetic process; oxidoreductase activity
Psyn1:6	FvFm	AT1G80340	30200693	yes			IEA; RCA; IDA; TAS; IEP; ISM	oxidoreductase activity; embryo development ending in seed dormancy; gibberellin 3-beta-dioxygenase activity; gibberellin biosynthetic process; response to red light; cytoplasm
Psyn1:6	FvFm	AT1G80370	30213705	yes		-1.13	IEA; RCA; IGI; ISS; ISM; IDA	regulation of cyclin-dependent protein serine/threonine kinase activity; DNA endoreduplication; regulation of G2/M transition of mitotic cell cycle; cyclin-dependent protein serine/threonine kinase regulator activity; nucleus; nucleus
Psyn1:6	FvFm	AT1G80380	30217219	yes			IDA; IMP; IEA; ISM; ISS	chloroplast envelope; photorespiration; kinase activity; chloroplast; chloroplast
Psyn1:6	FvFm	AT1G80390	30221780	yes			ISM; IEA; TAS; ISS	nucleus; regulation of transcription
Psyn1:6	FvFm	AT1G80400	30225176	yes			ISM; IEA; ISS	nucleus; zinc ion binding; zinc ion binding
Psyn1:6	FvFm	AT1G80420	30235220	yes			IDA; ISS; ISM; IEA; IMP	positive regulation of polynucleotide 3'-phosphatase activity; transcription coactivator activity; nucleus; intracellular; DNA demethylation
Psyn1:6	FvFm	AT1G80440	30241607	yes			IGI; ND; IPI; ISM	negative regulation of cytokinin mediated signaling pathway; molecular; function; SCF ubiquitin ligase complex; nucleus
Psyn1:6	FvFm	AT1G80470	30256066	yes			ND; ISM	molecular; function; nucleus
Psyn1:6	FvFm	AT1G80490	30260903	yes			IPI; ISM; IGI; IDA	protein binding; nucleus; primary shoot apical meristem specification; cytosol
Psyn1:6	FvFm	AT1G80520	30276481	yes			ND	biological; process
Psyn1:6	FvFm	AT1G80540	30281638	yes			ND	cellular; component
Psyn1:6	FvFm	AT1G80550	30284946	yes			ISM; ND	mitochondrion; biological; process
Psyn1:6	FvFm	AT1G80555	30286956	yes		2.7	IEA; ISM	oxidation-reduction process; chloroplast
Psyn1:6	FvFm	AT1G80560	30287763	yes			ISS; IGI; IEA; RCA; IDA; ISM	leucine biosynthetic process; leucine biosynthetic process; cytoplasm; ubiquinone biosynthetic process; chloroplast stroma; chloroplast
Psyn1:6	FvFm	AT1G80570	30290325			3.09	TAS; ISM; ISS	ubiquitin-dependent protein catabolic process; nucleus; ubiquitin-protein ligase activity
Psyn1:6	FvFm	AT1G80580	30293558	yes	yes		ISS; TAS; IEA; ISM	sequence-specific DNA binding transcription factor activity; ethylene mediated signaling pathway; regulation of transcription
Psyn1:6	FvFm	AT1G80600	30298499	yes			IMP; IGI; ISS; IDA; ISM; RCA; IPI	primary root development; N2-acetyl-L-ornithine:2-oxoglutarate 5-aminotransferase activity; N2-acetyl-L-ornithine:2-oxoglutarate 5-aminotransferase activity; chloroplast stroma; mitochondrion; ovule development; interspecies interaction between organisms
Psyn1:6	FvFm	AT1G80610	30300733			-1.11	ND; ISM	molecular; function; mitochondrion
Psyn1:6	FvFm	AT1G80630	30308696	yes			ND; ISM	biological; process; nucleus
Psyn1:6	FvFm	AT1G80640	30311666	yes			ISM; IEA; ISS	plasma membrane; protein phosphorylation; kinase activity
Psyn1:6	FvFm	AT1G80680	30324008	yes			IDA; RCA; IMP; IGI; ISM; IEA; IPI; ISS; NAS	nuclear membrane; mRNA export from nucleus; defense response signaling pathway
Psyn1:6	FvFm	AT1G80690	30329068	yes			ND; ISM	molecular; function; cytoplasm
Psyn1:6	FvFm	AT1G80700	30331922	yes			ND; ISM	molecular; function; mitochondrion
Psyn1:6	FvFm	AT1G80710	30333423	yes			IMP; ISS; ISM	response to water deprivation; CUL4-RING ubiquitin ligase complex; cytoplasm
Psyn1:6	FvFm	AT1G80730	30339323	yes			ISS; IEA; IEP; ISM	zinc ion binding; intracellular; photomorphogenesis; nucleus
Psyn1:6	FvFm	AT1G80740	30342394	yes			ISS; IMP; ISM; IEA	DNA binding; DNA mediated transformation; nucleus; DNA methylation
Psyn2:2	FvFm	AT2G22490	9553803	yes			RCA; IPI; IEA; ISS; ISM; IEP	negative regulation of cyclin-dependent protein serine/threonine kinase activity; protein binding; nucleus; regulation of cell cycle; nucleus; response to sucrose stimulus
Psyn2:2	FvFm	AT2G22500	9563224	yes			IDA; ISS; ISM; IEA; RCA	proton transport; mitochondrial transport; mitochondrion; mitochondrial membrane; response to chitin
Psyn2:2	FvFm	AT2G22510	9569026			1.73	ISM; ND	mitochondrion; molecular; function
Psyn2:2	FvFm	AT2G22520	9572066	yes			ISM; ND	mitochondrion; molecular; function
Psyn2:2	FvFm	AT2G22530	9572796	yes			ISS; IEA; IDA	transferase activity; metabolic process; endoplasmic reticulum
Psyn2:2	FvFm	AT2G22560	9585883	yes			IDA; ND	plasma membrane; biological; process
Psyn2:2	FvFm	AT2G22570	9589435	yes			IMP; ISM; IEA; ISS; IDA	nicotinamidase activity; nucleus; catalytic activity; metabolic process; nicotinamidase activity
Psyn2:2	FvFm	AT2G22590	9592996	yes		2.54	ISS; IEA; ND	transferase activity
Psyn2:2	FvFm	AT2G22600	9596617	yes			ISM; ISS; ND; IEA	nucleus; nucleic acid binding; biological; process; RNA binding
Psyn2:2	FvFm	AT2G22610	9599550	yes			RCA; ISM; IEA; ISS	histone H3-K9 methylation; cytoplasm; ATP binding; microtubule motor activity
Psyn2:2	FvFm	AT2G22620	9604772	yes			IEA; ISS; ISM	carbohydrate metabolic process; lyase activity; extracellular region
Psyn2:2	FvFm	AT2G22660	9627408	yes		1.6	ND; IDA; ISM	molecular; function; plasma membrane; cytoplasm
Psyn2:2	FvFm	AT2G22680	9645313	yes			RCA; ISS; ISM; IEA	fatty acid catabolic process; zinc ion binding; extracellular region; zinc ion binding
Psyn2:2	FvFm	AT2G22690	9649690	yes			ISM; IEA	nucleus; zinc ion binding
Psyn2:2	FvFm	AT2G22720	9657344	yes			ND	biological; process
Psyn2:2	FvFm	AT2G22730	9660964	yes			IEA; ISM; ISS	transmembrane transport; chloroplast; membrane
Psyn2:2	FvFm	AT2G22740	9662638	yes			IEA; IDA; ISM	nucleus; methyl-CpG binding; nucleus
Psyn2:2	FvFm	AT2G22750	9672144	yes			TAS; ISS; ISM	regulation of transcription
Psyn2:2	FvFm	AT2G22760	9677880	yes			ISM; ISS; TAS	nucleus; DNA binding; regulation of transcription
Psyn2:2	FvFm	AT2G22770	9684725	yes		1.25	IMP; TAS; ISS; ISM	regulation of transcription
Psyn2:2	FvFm	AT2G22780	9689415	yes			IEA; ISS; IDA; RCA; IMP; ISM; IGI	oxidoreductase activity
Psyn2:2	FvFm	AT2G22790	9695932	yes			ND; ISM	molecular; function; chloroplast
Psyn2:2	FvFm	AT2G22795	9697233	yes			IDA; ND	endosome; biological; process
Psyn2:2	FvFm	AT2G22805	9712291	yes			ISM	extracellular region
Psyn2:2	FvFm	AT2G22807	9715085	yes			ISM	extracellular region
Psyn2:2	FvFm	AT2G22810	9717791	yes			IPI; IEP; IEA; RCA; IDA; ISM; TAS	identical protein binding; response to auxin stimulus; transferase activity; ethylene biosynthetic process; 1-aminocyclopropane-1-carboxylate synthase activity; cytoplasm; ethylene biosynthetic process
Psyn2:2	FvFm	AT2G22820	9721231	yes			ISM; ND	mitochondrion; molecular; function
Psyn2:2	FvFm	AT2G22830	9723680	yes			IEA; RCA; TAS	electron carrier activity; sterol biosynthetic process; sterol biosynthetic process
Psyn2:2	FvFm	AT2G22840	9728756	yes			RCA; IEA; IGI; IPI; IMP; IEP; ISS	embryo development ending in seed dormancy; nucleus; leaf development; protein binding; root development; response to nematode; nucleus
Psyn2:2	FvFm	AT2G22850	9732475	yes			IEA; RCA; ISS; IDA; ISM	sequence-specific DNA binding transcription factor activity; endoplasmic reticulum unfolded protein response; sequence-specific DNA binding transcription factor activity; nucleus; nucleus
Psyn2:2	FvFm	AT2G22860	9737607	yes			ISS; IEA; ISM	cell differentiation; extracellular region; extracellular region
Psyn2:2	FvFm	AT2G22880	9741119			2.02	IEP; ISM; ND	response to UV-B; nucleus; molecular; function
Psyn2:2	FvFm	AT2G22890	9742393	yes			IEA; ISM	acid-amino acid ligase activity; chloroplast
Psyn2:2	FvFm	AT2G22900	9744225	yes		1.06	IEA; IDA; ISS; ISM	integral to membrane; endosome; transferase activity; Golgi apparatus
Psyn2:2	FvFm	AT2G22905	9748771	yes			ISM; ND	nucleus; molecular; function
Psyn2:2	FvFm	AT2G22910	9749869	yes			IEA; ISS; ISM	cellular amino acid biosynthetic process; arginine biosynthetic process; cytoplasm
Psyn2:2	FvFm	AT2G22920	9753938	yes			IEA; IDA; ISM; ISS	proteolysis; plant-type cell wall; extracellular region; serine-type carboxypeptidase activity
Psyn2:2	FvFm	AT2G22930	9759673	yes			ISM; IEA; ISS	chloroplast; transferase activity
Psyn2:2	FvFm	AT2G22940	9761655	yes			ND; ISM	biological; process; mitochondrion
Psyn2:2	FvFm	AT2G22950	9766127	yes			ISS; IEA; RCA; IDA; IMP	calcium-transporting ATPase activity; membrane; calcium ion transport; plasma membrane; pollen development
Psyn2:2	FvFm	AT2G22960	9770894	yes			ISS; IEA; ISM	serine-type carboxypeptidase activity; serine-type carboxypeptidase activity; extracellular region
Psyn2:2	FvFm	AT2G22970	9774853	yes			ISS; IEA; ISM; IDA	serine-type carboxypeptidase activity; serine-type carboxypeptidase activity; extracellular region; plant-type cell wall
Psyn2:2	FvFm	AT2G22980	9778877	yes	yes	-1.5	ISM; ISS; IEA	extracellular region; proteolysis; serine-type carboxypeptidase activity
Psyn2:2	FvFm	AT2G22990	9786316	yes			RCA; ISM; IEA; ISS; IDA	oxidoreduction coenzyme metabolic process; extracellular region; proteolysis; serine-type carboxypeptidase activity; phenylpropanoid metabolic process
Psyn2:2	FvFm	AT2G23000	9792212			-1.84	ISS; IEA; ISM	proteolysis; serine-type carboxypeptidase activity; extracellular region
Psyn2:2	FvFm	AT2G23030	9803492	yes		2.74	IEA; ISS; RCA; ISM; IGI	protein phosphorylation; kinase activity; response to nitrate; nucleus; response to osmotic stress
Psyn2:2	FvFm	AT2G23040	9807893	yes			ND; ISM; RCA	molecular; function; mitochondrion; terpenoid biosynthetic process
Psyn2:2	FvFm	AT2G23050	9810657	yes			ISM; RCA; IEA; IGI; ISS; IDA	plasma membrane; cell wall macromolecule metabolic process; signal transducer activity; positive gravitropism; signal transducer activity; cell periphery
Psyn2:2	FvFm	AT2G23060	9812771	yes			IEA; ISS; ND	N-acetyltransferase activity; N-acetyltransferase activity; cellular; component
Psyn2:2	FvFm	AT2G23070	9823965	yes			IEA; IDA; ISM; ISS	protein serine/threonine kinase activity; cytosol; nucleus; kinase activity
Psyn2:2	FvFm	AT2G23093	9832123	yes			ND	molecular; function
Psyn2:2	FvFm	AT2G23096	9834766	yes			ISS; IEA; IMP; ISM	metabolic process; oxidoreductase activity
Psyn2:2	FvFm	AT2G23100	9837120	yes			IEA	oxidation-reduction process
Psyn2:2	FvFm	AT2G23110	9840456	yes			ND; ISM	molecular; function; cytoplasm
Psyn2:2	FvFm; NPQfast	AT2G23130	9844299	yes			TAS; ND; ISM; IDA; IEP	anchored to membrane; molecular; function; plasma membrane; plasma membrane; response to cyclopentenone
Psyn2:2	FvFm; NPQfast	AT2G23140	9845694	yes			IEA; ISM	protein ubiquitination; nucleus
Psyn2:2	FvFm; NPQfast	AT2G23142	9850176	yes			ND	biological; process
Psyn2:2	FvFm; NPQfast	AT2G23148	9853618	yes			ND; ISM	molecular; function; chloroplast
Psyn2:2	FvFm; NPQfast	AT2G23150	9856192	yes			IGI; IMP; IEP; IDA; ISS; RCA; TAS; ISM; IEA; NAS	positive regulation of reactive oxygen species metabolic process; defense response to bacterium; response to zinc ion; vacuole; inorganic anion transmembrane transporter activity; cadmium ion transport; manganese ion transport; cytoplasm; transporter activity; cellular metal ion homeostasis
Psyn2:2	FvFm; NPQfast	AT2G23160	9862470	yes	yes		ND	molecular; function
Psyn2:2	FvFm; NPQfast	AT2G23170	9863855	yes			IDA; ISS; ISM; TAS	indole-3-acetic acid amido synthetase activity; response to auxin stimulus; cytoplasm; auxin homeostasis
Psyn2:2	FvFm; NPQfast	AT2G23180	9874907	yes			ISM; IEA; ISS	extracellular region; oxidoreductase activity
Psyn2:2	FvFm; NPQfast	AT2G23190	9877058	yes	yes		ISS; ISM; IEA	oxygen binding; mitochondrion; electron carrier activity
Psyn2:2	FvFm; NPQfast	AT2G23200	9879276	yes			IEA; ISM; ISS; RCA	protein serine/threonine kinase activity; extracellular region; kinase activity; regulation of unidimensional cell growth
Psyn2:2	FvFm; NPQfast	AT2G23210	9882007	yes			ISS; IEA; ISM	UDP-glycosyltransferase activity; metabolic process; nucleus
Psyn2:2	FvFm; NPQfast	AT2G23220	9884550	yes			IEA; ISS	iron ion binding; oxygen binding
Psyn2:2	FvFm; NPQfast	AT2G23230	9892716	yes	yes		IEA; ISM	metabolic process; chloroplast
Psyn2:2	FvFm; NPQfast	AT2G23240	9895855	yes			IDA; IMP; IEA; ISS; RCA	cytoplasm; zinc ion transport; zinc ion binding; zinc ion binding; terpenoid biosynthetic process
Psyn2:2	FvFm; NPQfast	AT2G23250	9897809	yes			ISS; IDA; IEA	UDP-glycosyltransferase activity; abscisic acid glucosyltransferase activity; transferase activity
Psyn2:2	FvFm; NPQfast	AT2G23260	9899927	yes			ND; IDA; ISS; IEA	cellular; component; abscisic acid glucosyltransferase activity; UDP-glycosyltransferase activity; metabolic process
Psyn2:2	FvFm; NPQfast	AT2G23290	9904787			-1.32	ISS; ISM; RCA; IEA	sequence-specific DNA binding transcription factor activity; nucleus; response to mechanical stimulus; DNA binding
Psyn2:2	FvFm; NPQfast	AT2G23340	9937998	yes			ISS; IEA; ISM	sequence-specific DNA binding transcription factor activity; sequence-specific DNA binding transcription factor activity; nucleus
Psyn2:2	FvFm; NPQfast	AT2G23360	9949456	yes			ISM; ND; RCA	cytoplasm; biological; process; histone H3-K9 methylation
Psyn2:2	FvFm; NPQfast	AT2G23400	9963978	yes			IGI; RCA; IEA	dolichol biosynthetic process; dolichol biosynthetic process; transferase activity
Psyn2:2	FvFm; NPQfast	AT2G23410	9966130	yes			IGI; ISM; RCA; IEA	dolichol biosynthetic process; extracellular region; dolichol biosynthetic process; transferase activity
Psyn2:2	FvFm; NPQfast	AT2G23440	9979405	yes			ND; ISM	molecular; function; mitochondrion
Psyn2:2	FvFm; NPQfast	AT2G23460	9995478	yes			IBA; IEA; IGI; IDA; ISS; ISM	extrinsic to internal side of plasma membrane; G-protein coupled receptor signaling pathway; response to mannitol stimulus; nucleus; G-protein coupled receptor signaling pathway; plasma membrane
Psyn2:2	FvFm; NPQfast	AT2G23510	10011517	yes			IDA; ISM; IEA; ISS	sinapoyl spermidine:sinapoyl CoA N-acyltransferase activity; cytoplasm; transferase activity
Psyn2:2	FvFm; NPQfast	AT2G23530	10020652	yes			ISM; ND	nucleus; biological; process
Psyn2:2	FvFm; NPQfast	AT2G23550	10027586	yes			ISS; ISM	hydrolase activity; cytoplasm
Psyn2:2	FvFm; NPQfast	AT2G23560	10029275			-1.63	IDA; IGI; ISM; TAS; IMP; ISS	salicylic acid metabolic process; systemic acquired resistance; cytoplasm; defense response to fungus
Psyn2:2	FvFm; NPQfast	AT2G23570	10031713	yes			ISM; ISS; ND	cytoplasm; hydrolase activity; biological; process
Psyn2:2	FvFm; NPQfast	AT2G23590	10034607			2.24	IDA; ISS; ISM	hydrolase activity
Psyn2:2	FvFm; NPQfast	AT2G23600	10042199	yes		-2.44	IDA; ISS; IMP; ISM	methyl indole-3-acetate esterase activity; hydrolase activity; salicylic acid metabolic process; cytoplasm
Psyn2:2	FvFm; NPQfast	AT2G23610	10044179	yes			RCA; ISS; ISM; IDA	protein targeting to membrane; hydrolase activity
Psyn2:2	FvFm; NPQfast	AT2G23620	10047379	yes			IDA; IMP; TAS; IGI; ISS; ISM	methyl jasmonate esterase activity; salicylic acid metabolic process; defense response to fungus
Psyn2:2	FvFm; NPQfast	AT2G23640	10057554	yes			IDA; IMP; ISM; IEA; ND; ISS	endoplasmic reticulum membrane; endoplasmic reticulum tubular network organization; nucleus; endoplasmic reticulum; molecular; function; endoplasmic reticulum
Psyn2:2	FvFm; NPQfast	AT2G23660	10060130	yes			ISM; ND	nucleus; biological; process
Psyn2:2	FvFm; NPQfast	AT2G23670	10063155	yes			RCA; IDA; ND; ISS; ISM	isopentenyl diphosphate biosynthetic process
Psyn2:2	FvFm; NPQfast	AT2G23680	10066163	yes	yes		RCA; IDA; ND; ISM	protein targeting to membrane; membrane; molecular; function; mitochondrion
Psyn2:2	FvFm; NPQfast	AT2G23690	10072277	yes			IEA; ND	N-terminal protein myristoylation; cellular; component
Psyn2:2	FvFm; NPQfast	AT2G23700	10076369	yes			ND; ISM	biological; process; nucleus
Psyn2:2	FvFm; NPQfast	AT2G23740	10097559	yes			ISM; ISS; IMP; IEA; IDA	nucleus; sequence-specific DNA binding transcription factor activity; regulation of histone H3-K9 dimethylation; intracellular; sequence-specific DNA binding
Psyn2:2	FvFm; NPQfast	AT2G23760	10107709	yes			IEA; ISM; ISS; RCA; IGI	regulation of transcription
Psyn2:2	FvFm; NPQfast	AT2G23770	10120242	yes			IDA; ISS; ISM; IEP; IMP	plasma membrane; kinase activity; chloroplast; cellular response to chitin; innate immune response
Psyn2:2	FvFm; NPQfast	AT2G23810	10135605	yes			IDA; RCA; ISM; IEA; ISS; ND	plasma membrane; response to chitin; extracellular region; integral to membrane; aging; molecular; function
Psyn2:2	FvFm; NPQfast	AT2G23820	10140527	yes	yes		IEA; IDA; ISM; ISS	catalytic activity; cytosol; nucleus; catalytic activity
Psyn2:2	FvFm; NPQfast	AT2G23830	10143646	yes			RCA; ND; ISS; IEA	transcription factor import into nucleus; biological; process; structural molecule activity; structural molecule activity
Psyn2:2	FvFm; NPQfast	AT2G23834	10148666	yes			ND	molecular; function
Psyn2:2	FvFm; NPQfast	AT2G23900	10174515	yes			ISS; IEA; ISM	polygalacturonase activity; polygalacturonase activity; extracellular region
Psyn2:2	FvFm; NPQfast	AT2G23910	10177834	yes			IEA; ISS; RCA; ND; IEP	coenzyme binding; lignin biosynthetic process; flavonoid biosynthetic process; cellular; component; response to karrikin
Psyn2:2	FvFm; NPQfast	AT2G23920	10180998	yes			IEA; ISM	N-terminal protein myristoylation; mitochondrion
Psyn2:2	FvFm; NPQfast	AT2G23930	10182251	yes			IDA; ISM; ISS; ND	cytosol; nucleus; nucleus; molecular; function
Psyn2:2	FvFm; NPQfast	AT2G23945	10185229	yes			IEA; ISM	proteolysis; extracellular region
Psyn2:2	FvFm; NPQfast	AT2G23960	10196059	yes			ISS; ISM	defense response; cytoplasm
Psyn2:2	FvFm; NPQfast	AT2G23980	10201104	yes			IEP; IEA; IDA; RCA; TAS; ISM	response to cadmium ion; ion transport; plasma membrane; DNA mediated transformation; calmodulin binding; plasma membrane
Psyn2:2	FvFm; NPQfast	AT2G23990	10206835	yes			IEA; TAS; ISS; ISM	copper ion binding; anchored to membrane; copper ion binding; plasma membrane
Psyn2:2	FvFm; NPQfast	AT2G24000	10209475	yes			IEA; ISS; ISM	serine-type carboxypeptidase activity; serine-type carboxypeptidase activity; extracellular region
Psyn2:2	FvFm; NPQfast	AT2G24010	10214714	yes			ISS; IEA; ISM	serine-type carboxypeptidase activity; proteolysis; extracellular region
Psyn2:2	FvFm; NPQfast	AT2G24020	10217701	yes			IDA; RCA; ISM; ND	chloroplast thylakoid membrane; methylglyoxal catabolic process to D-lactate; chloroplast; biological; process
Psyn2:2	FvFm; NPQfast	AT2G24030	10220061	yes			IEA; ND; ISM	nucleic acid binding; biological; process; nucleus
Psyn2:2	FvFm; NPQfast	AT2G24050	10225225	yes			RCA; ISS; IDA; ISM; IEA	nucleotide biosynthetic process; translation; cytosol; cytoplasm; RNA metabolic process
Psyn2:2	FvFm; NPQfast	AT2G24060	10229385	yes			RCA; IDA; ISS; IEA	isopentenyl diphosphate biosynthetic process
Psyn2:2	FvFm; NPQfast	AT2G24070	10231682	yes			ISM; IDA	nucleus; apoplast
Psyn2:2	FvFm; NPQfast	AT2G24100	10244886	yes			ISM; ND	nucleus; molecular; function
Psyn2:2	FvFm; NPQfast	AT2G24120	10248911	yes			ISS; IEA; IPI; IDA; ISM	DNA-directed RNA polymerase activity; transcription
Psyn2:2	FvFm; NPQfast	AT2G24130	10258148	yes			ISS; IEA; ISM	ATP binding; protein phosphorylation; plasma membrane
Psyn2:2	FvFm; NPQfast	AT2G24140	10262554	yes			ND; ISM	biological; process; nucleus
Psyn2:2	FvFm; NPQfast	AT2G24150	10265484	yes			RCA; IMP; IEP; ISM; IEA; ISS	sterol biosynthetic process; response to oxidative stress; response to hormone stimulus; mitochondrion; integral to membrane; receptor activity
Psyn2:2	FvFm; NPQfast	AT2G24205	10291418	yes			ISM	extracellular region
Psyn2:2	FvFm; NPQfast	AT2G24210	10294330	yes			IEP; IDA; IEA; ISM; RCA	response to herbivore; (E)-beta-ocimene synthase activity; magnesium ion binding; chloroplast; meristem development
Psyn2:2	FvFm; NPQfast	AT2G24230	10301817	yes			IEA; ISS; ISM	protein phosphorylation; transmembrane receptor protein tyrosine kinase signaling pathway; plasma membrane
Psyn2:2	FvFm; NPQfast	AT2G24250	10313286	yes			ND; ISM	biological; process; nucleus
Psyn2:2	FvFm; NPQfast	AT2G24255	10315515	yes			ND; ISM	biological; process; nucleus
Psyn2:2	FvFm; NPQfast	AT2G24260	10319334	yes			TAS; ISS; IMP; IEA; ISM	regulation of transcription
Psyn3:1	NPQslow	AT3G03590	865183	yes			RCA; ND; ISM	phosphatidylinositol biosynthetic process; molecular; function; nucleus
Psyn3:1	NPQslow	AT3G03620	873749	yes			IEA; ISM; ISS	drug transmembrane transporter activity; plasma membrane; antiporter activity
Psyn3:1	NPQslow	AT3G03630	877928	yes			IDA; IMP; ISM; IEA; ISS	chloroplast; photosynthetic acclimation; mitochondrion; cysteine synthase activity; cysteine biosynthetic process
Psyn3:1	NPQslow	AT3G03650	884133	yes			ISM; IMP; IDA; ISS; IEA	Golgi apparatus; pollen tube development; plasmodesma; membrane; membrane
Psyn3:1	NPQslow	AT3G03660	889509	yes			IEA; ISM; ISS; RCA	sequence-specific DNA binding transcription factor activity; nucleus; sequence-specific DNA binding transcription factor activity; terpenoid biosynthetic process
Psyn3:1	NPQslow	AT3G03670	901841	yes			IDA; IEA; ISS; IEP; ISM	plant-type cell wall; oxidation-reduction process; peroxidase activity; cellular response to hypoxia; extracellular region
Psyn3:1	NPQslow	AT3G03680	907500	yes			ND	biological; process
Psyn3:1	NPQslow	AT3G03726	933341	yes			ND; ISM	molecular; function; nucleus
Psyn3:1	NPQslow	AT3G03750	939952	yes			IEA; ISM	nucleus; nucleus
Psyn3:1	NPQslow	AT3G03760	943557	yes			IMP; ISM; IEP	jasmonic acid mediated signaling pathway; nucleus; response to jasmonic acid stimulus
Psyn3:1	NPQslow	AT3G03773	951628	yes			ND; ISM	molecular; function; nucleus
Psyn3:1	NPQslow	AT3G03776	954144	yes	yes	1.92	ND	molecular; function
Psyn3:1	NPQslow	AT3G03780	957085	yes			IEA; IDA; IEP; ISM; ISS	methionine biosynthetic process; methionine synthase activity; response to salt stress; cytoplasm; methionine biosynthetic process
Psyn3:1	NPQslow	AT3G03790	961997	yes			ISM; RCA; ND	nucleus; negative regulation of transcription
Psyn3:1	NPQslow	AT3G03800	969107	yes			IEA; TAS; RCA; ISM; IDA	SNAP receptor activity; cellular membrane fusion; cellular membrane fusion; plasma membrane; plasma membrane
Psyn3:1	NPQslow	AT3G03820	976933			-1.16	ISS; ND; ISM	response to auxin stimulus; molecular; function; mitochondrion
[truncated: 2,688 more rows]
